# Supplementary material for: Mapping smart technologies and nutritional strategies for monitoring cognitive resilience in military personnel under extreme operational conditions: a scoping review
Source: Front Nutr. 2026 Mar 25;13:1719702. doi: 10.3389/fnut.2026.1719702 (PMC13056688; doi:10.3389/fnut.2026.1719702)
Supplement: Supplementary file 1 [file Table_1.XLSX]

## Sheet: TABLE_S1
Table S1: Consolidated dataset of included studies and extracted variables;
Authors	Article Title	Population (P1)_Military population category				Population (P2) _Operational role reported						Concept (C1)_Nutritional strategies							Concept (C2)_Smart technologies						Context (C2)_ Analyzed extreme operational context							Results_Biomarkers								Results_Cognitive resilience							Results_Military nutrition standard mentioned		Type of study
		Raw description	Recruits / Trainees	Active-duty / Deployed personnel	Special Forces	Raw description	Training / garrison duty	Combat / deployment	Peacekeeping	Special forces	Support / logistics / medical	Raw description	Operational rations	Tailored diets	Dietary supplements	Institutional feeding policies	Hydration protocols	Other strategies	Raw description	Wearable biosensors	Mobile apps and digital platforms	AI and predictive analytics	Laboratory-based monitoring	No smart technologies reported	Raw description	Extrem climate	Sleep deprivation	Sustained PE	Hostile deployment	Limited NR	Mixed stressors	Raw description	Neuroendocrine	Inflammatory/Immunological	Metabolic/Energetic	Anabolic/Hormonal	Physiological/Cardiovascular	Cognitive/Psychological	Nutritional/Bone	Raw description	Level of assessment	Type of effect	Domain of impact				Military nutrition standard	Yes/No
Hill, Neil; Fallowfield, Joanne; Price, Susan; Wilson, Duncan	Military nutrition: maintaining health and rebuilding injured tissue	British military personnel (UK Armed Forces), including recruits, troops in operations (Iraq, Afghanistan), and wounded in theaters of operations	Yes	Yes	Yes	Military operations in conflict zones (Iraq, Afghanistan), military training, and the care of wounded personnel in field hospitals and military intensive care units	Yes	Yes			Yes	Pay As You Dine (barracks feeding system); Multi-Climate Ration (MCR) and 10-man ORP for operations; climate-adapted nutritional supplements (hot weather); early enteral nutrition for wounded in intensive care; immunonutrition (glutamine, arginine, omega-3, antioxidant vitamins – still under research)	Yes	Yes	Yes	Yes			No smart technologies are reported; the approach relies on military nutritional standards, clinical monitoring, and traditional biochemical evaluations						Operations in austere and hostile environments (Iraq, Afghanistan); multiple climatic conditions (hot, cold); soldiers with extreme physical tasks and loads >50 kg; field hospitals and aeromedical evacuation of the wounded	Yes		Yes	Yes		Yes	25-hydroxyvitamin D 25OHD parathyroid hormone PTH			Yes		Yes			Article does not directly address cognitive resilience but notes that undernutrition impairs physical and mental performance concentration vigilance and caffeine is mentioned as support for maintaining vigilance and cognitive performance under sleep deprivation	Indirect	Mixed	Cognitive	Psychological	Physiological-metabolic	Operational	UK Military Dietary Reference Values (MDRV) and JSP 456 Defence Catering Manual	Yes	Review
Pandolf KB, Francesconi R, Sawka MN, Cymerman A, Hoyt RW, Young AJ, Zambraski EJ.	United States Army Research Institute of Environmental Medicine: Warfighter research focusing on the past 25 years	US Army soldiers (including recruits, Ranger School, Special Operations Forces, troops deployed in Iraq and Afghanistan, men and women in training and operations)	Yes	Yes	Yes	Operations in austere theaters (Iraq, Afghanistan, Somalia, Rwanda, Haiti, former Yugoslavia), Basic Combat Training including Ranger School and garrison training, Special Operations Forces (SOF) with intense regimens and inadequate nutrition, operations with NBC (nuclear, biological, chemical) equipment and heavy load carriage	Yes	Yes		Yes		Evaluation of nutritional adequacy of MRE (Meal Ready-to-Eat) – initially limited to 10 days, later extended to 21 days; development and testing of First Strike Ration for austere missions <10 days; studies on iron deficiency in women during BCT – iron supplementation improves cognitive and physical performance; amino acid and mineral supplementation – effects on protein synthesis, immunity, bone…	Yes		Yes				Portable microprocessor monitors: ingestible pill (core temperature), canteen volume monitor (fluid intake), metabolic pedometer, Warfighter Physiological Status Monitoring (wearable sensors – vital signs, thermal work strain) planned for integration into combat information systems, biomedical algorithms and models for thermoregulation, hydration, and hypothermia/hyperthermia risk	Yes		Yes			Desert (Iraq, 49°C); high altitude (Pikes Peak, Bolivia, Operation Everest II, Afghanistan); cold water immersion and operations at extreme temperatures (±32°C); NBC protective clothing (CB-PC) → high thermal load; operations with standard body armor in Iraq and Afghanistan	Yes		Yes	Yes		Yes	BMI body composition body fat percentage DXA nutritional markers iron proteins enzymes vitamins molecular markers gene expression under thermal stress hypoxia viral infections correlated with heat stroke IGF I as biomarker for operational stress			Yes	Yes			Yes	Cognitive degradation under thermal hypoxic and physical stress assessed by marksmanship simulator caffeine improves vigilance target identification and cognitive performance under sleep deprivation or fatigue iron supplementation in female recruits improves cognitive and physical performance	Direct	Mixed	Cognitive	Psychological	Physiological-metabolic	Operational	US Army nutritional guidelines and doctrines (MRE, First Strike Ration, Technical Bulletins TB Med on nutrition and health in extreme environments)	Yes	Review
Phillips SM.	Considerations for protein supplementation in warfighters	U.S. Armed Forces – “warfighters” (soldiers, special operators, active personnel in the field and in training)	Yes	Yes	Yes	Active field duty (combat, deployment), basic training and high-energy military exercises, voluntary energy deficit situations (reduced ration intake, intense physical and mental stress)	Yes	Yes		Yes		RDA protein 0.8 g per kg per day considered insufficient in the field; recommendation 1.6 to 2.4 g per kg per day under energy deficit and intense exertion; high quality proteins with high PDCAAS include dairy whey and casein, egg, soy, lean meat; peri workout and post exercise supplementation stimulates muscle protein synthesis; leucine is an important anabolic amino acid; protein products must …		Yes	Yes				Sensors or biomonitoring are not addressed						High physical exertion in the field with severe negative energy balance (e.g., Rangers, Special Ops); extreme climates → supplements must be stable and functional; intense metabolic and mental stress associated with field operations	Yes		Yes		Yes	Yes	No specific biomarkers reported support literature mentions muscle protein synthesis lean body mass retention markers of muscle damage CK muscle enzymes some studies show reduced response after supplementation			Yes	Yes				Cognition not directly assessed indirect relevance maintaining muscle mass and bone health supports physical performance and operational resilience prevention of negative effects of malnutrition and energy deficit on mental and physical functions	Indirect	Beneficial	Cognitive	Psychological	Physiological-metabolic	Operational	Rreferences to Military Dietary Reference Intakes (MDRIs) and AMDR (Acceptable Macronutrient Distribution Range, 10–35% of energy from protein)	Yes	Review
Ferrando AA.	Increased protein intake in military special operations	Special Operations Forces (SPECOPS, U.S. Army & DoD)		Yes	Yes	Special Operations Missions (high operational tempo, high intensity, high stress), specific rationing with First Strike Rations (restricted, ~2900 kcal, ~0.63 g/kg protein/day), short-duration operations with extreme metabolic demands, reduced sleep, and limited logistical resources		Yes		Yes	Yes	Standard rations provide about 0.63 g per kg protein, below the RDA; USARIEM recommends at least 0.86 g per kg, but evidence shows needs greater than 1.5 g per kg in special operations; higher protein intake 1.8 to 2.3 g per kg helps maintain lean mass during energy deficit, supports glycogenolysis and glucose production, aids muscle and psychological recovery, and reduces stress symptoms; source…	Yes	Yes					Sensors or biomonitoring are not addressed						Chronic caloric deficit (>5000 kcal/day expenditure, <3000 kcal/day intake); altitude >5000 m → hypoxia, anorexia, reduced nutrient absorption; cold climate and hypoxia → >20% increase in metabolism; sleep deprivation, high psychological stress	Yes	Yes	Yes		Yes	Yes	Protein balance phenylalanine kinetics MPS lean mass vs fat mass DXA body composition blood glucose and glycogenolysis CK and muscle enzymes as proxy for muscle damage								Cognition not directly measured but evidence suggests maintaining lean mass and metabolic status supports physical performance and may reduce cognitive risks associated with fatigue and energy deficit	Indirect	Beneficial	Cognitive	Psychological	Physiological-metabolic	Operational	Army Regulation 40-25 (MDRIs); First Strike Ration regulated for SPECOPS missions	Yes	Review narativ
Pasiakos SM, Montain SJ, Young AJ.	Protein supplementation in U.S. military personnel	U.S. Armed Forces – active-duty soldiers, Special Forces, Rangers, Marines, various occupations (combat arms, combat support, combat service support)		Yes	Yes	Infantry and dismounted combat missions (3500–4600 kcal/day), mountain warfare (>7000 kcal/day), garrison feeding under sedentary or moderate conditions, deployment in Iraq and Afghanistan	Yes	Yes				MDRI for protein is 0.8–1.5 g per kg per day depending on metabolic demands; in the field, MRE provides 3975 kcal and 125 g protein per day for a maximum of 21 days; restricted rations include Long-Range Patrol with about 1500 kcal and 50 g protein and First Strike Ration with about 2900 kcal and 94 g protein for up to 10 days; protein supplements are used by about 20 percent of service members, …	Yes	Yes	Yes				Sensors or biomonitoring are not addressed						Energy deficit in the field (long missions, loads >25–55 kg); extreme climates: heat (Iraq), cold, high altitude (Afghanistan, mountain warfare); field operations with logistical food restrictions	Yes		Yes	Yes	Yes		Nitrogen balance FFM lean mass DXA hepatic glucose production anthropometric parameters and body composition			Yes	Yes				Cognition not directly measured but evidence suggests maintaining lean mass and metabolic status supports physical performance and may reduce cognitive risks associated with fatigue and energy deficit	Indirect	Beneficial	Cognitive	Psychological	Physiological-metabolic	Operational	Military Dietary Reference Intakes (MDRIs) and standards for rations (MRE, FSR, Long-Range Patrol ration)	Yes	Review
Hoffman JR, Stout JR, Harris RC, Moran DS.	β-Alanine supplementation and military performance	Active military personnel, including special forces soldiers (IDF combat unit, elite soldiers); Examples: Israel Defense Forces, studies with soldiers subjected to tactical tasks and combat exercises		Yes	Yes	High-intensity combat tasks (casualty carry, marksmanship, navigation, combat skills, self-defense), tactical field training under severe psychological and physical stress	Yes	Yes				Supplementation with beta alanine in doses of 3.2 to 6.4 g per day using sustained release and standard forms aims to increase muscle carnosine, enhancing intracellular buffering capacity and delaying fatigue, with a possible neuroprotective effect since carnosine in the brain may have anxiolytic properties, support BDNF, and reduce anxiety or PTSD in animal models			Yes				Sensors or biomonitoring are not addressed						Intense military operations (combat drills); psychological stress (live-fire, noise, multiple tasks, induced anxiety); energy deficit and field fatigue			Yes		Yes	Yes	Muscle carnosine assessed by MRS and muscle biopsies performance parameters peak jump power target engagement speed shooting accuracy casualty carry performance cognitive function serial subtraction test attention and accuracy under stress PTSD like behaviors in animal studies					Yes		Yes	Serial subtraction test attention accuracy under stress PTSD like behaviors animal studies	Direct	Mixed	Cognitive	Psychological				No	Review
А.В. Кривцов, Н.Н. Кириченко, Е.В. Ивченко, А.Л. Сметанин, А.И. Андриянов, Е.Ф. Сороколетова, Е.В. Кравченко, И.А. Коновалова	Физиолого-гигиеническая характеристика питания и водоснабжения воинского гарнизона в Арктике / Physiological and hygienic characteristics of food and water supply in military garrison in Arctic region” (Вестник Российской Военно-Медицинской Академии, 2015)	30 Russian soldiers, men, aged 28–35, stationed on Kotelny Island (Arctic zone), service period 2–10 months		Yes		Fixed garrison in the Arctic with the role of defending the northern border of the Russian Federation; predominantly operational activities with a low level of physical activity.	Yes					The standard Russian ration (Norma No. 1) with Arctic additions such as canned fish, butter, biscuits, and condensed milk provides about 4467 kcal per day with 165.5 g protein, 158.6 g fat, and 587.9 g carbohydrates, but shows deficiencies in vitamins C, B1, B2, A, D and minerals including calcium, potassium, magnesium, fluoride, iodine, selenium, and zinc, with recommendations for fortification …	Yes						Sensors or biomonitoring are not addressed	Yes					Severe Arctic climate (−30°C to −50°C, 11-month winter, drinking water from melted snow), geographic isolation, lack of fresh food, low-mineral-content water	Yes			Yes	Yes	Yes	Low blood levels of Cu Zn Se anthropometry mean BMI 25.8 WHR 91.7 body fat 21.4 percent basal metabolism 2077 kcal per day energy expenditure 2949 kcal per day			Yes		Yes		Yes	Indirect vitamin and mineral deficiency increased risk of disease decreased physical and cognitive performance	Indirect	Negative	Cognitive		Pysiological-metabolic		Norma No. 1 (ration standard) plus supplements for northern regions (according to Russian Federation legislation)	Yes	Article
Смирнова Г.А. , А.И. Андриянов	Интегральная характеристика статуса питания и функционального состояния молодых мужчин” (Вестник Российской Военно-Медицинской Академии, 2015)	2335 young men: 1849 candidates at the Military Academy (16–24 years old, admission years 1988, 1999, 2005); 486 military resident doctors (22–31 years old, graduates 2006, 2012)	Yes		Yes	Not on active missions; focus on medical evaluation and selection of recruits or candidates for military institutions.	Yes					No diets are tested, but an integrative method is proposed for evaluating nutritional status, including anthropometry with BMI, arm circumference, and skinfolds, physiological indices such as vital index, Robinson, Kvas, Baldwin, and strength index, respiratory function measured by vital capacity, and the adaptation potential of the cardiovascular system						Yes	However, mathematical methodology and systems such as “Nutritest-IP” and “Nutricor-IP” (nutritional diagnostics based on genomics, proteomics, and metabolomics) are mentioned as related developments			Yes			No extreme environments; context = military selection process, where nutritional status influences readiness and fitness for service						Yes	Anthropometry BMI arm circumference skinfolds physiological HR BP VC functional indices Robinson Kvas Baldwin adaptation potential AP					Yes			Indirect adequate nutritional status correlated with better physical and psychological resilience essential for military selection	Indirect	Beneficial	Cognitive		Physiological	Operational	Comparisons between classifications of the Russian Ministry of Defence and the WHO BMI classification: result – “malnutrition” and “normal” in the Russian classification can be combined, equivalent to WHO “normal”	Yes	Article
Рогачева Т.В., Г.В. Залевский, Т.Е. Левицкая	Рогачева Т.В., Залевский Г.В., Левицкая Т.Е. – „Психология экстремальных ситуаций и состояний” (Tomsk State University, 2015, 276 p.)	Not exclusively military, but emphasis on professionals in extreme conditions: soldiers, rescuers (EMERCOM), police officers, medical personnel involved in disasters		Yes		Interventions in high-risk conditions such as natural disasters, technological disasters, and armed conflicts; extreme professional activities including combat, rescue, and crisis situations.		Yes				No							No digital devices are mentioned; focus on safety psychology, psychological self-regulation methods, and psychological diagnosis and intervention in critical situations				Yes		Classification of situations: normal, para-extreme, extreme, hyper-extreme. Context types: military, social, economic, medical, climatic. Examples: Chernobyl 1986, rescue missions, war	Yes		Yes	Yes		Yes	No direct physiological markers but concepts such as dynamic discrepancy Medvedev ratio between organism capacity and situational demands						Yes		Psychological resilience capacity to adequately mobilize resources in extreme situations resilience factors emotional self regulation group cohesion prosocial motivation psychological preparedness weak situations allow individual differences strong situations impose uniform reactions regardless of personality	Direct	Mixed	Cognitive	Psychological	Physiological	Operational		No	Manual
Pasiakos, Stefan M.; Margolis, Lee M.; Murphy, Nancy E.; McClung, Holy L.; Martini, Svein; Gundersen, Yngvar; Castellani, John W.; Karl, James P.; Teien, Hilde K.; Madslien, Elisabeth H.; Stenberg, Pal H.; Young, Andrew J.; Montain, Scott J.; McClung, James P.	Effects of exercise mode, energy, and macronutrient interventions on inflammation during military training	American military volunteers (US Army Human Research Volunteers, n=40); Norwegian soldiers (Norwegian Army, n=73, Arctic training)	Yes	Yes		Study 1: 90-minute exercise – load carriage (30% body mass, 24±3 kg) vs. cycle ergometry (control); Study 2: Arctic military exercise, 4 days, 51 km ski march with 45 kg equipment	Yes	Yes				Study 1 compared an isocaloric supplement of 223 kcal containing 10 g essential amino acids and 46 g carbohydrate with a placebo of 22 kcal non nutritive, while Study 2 compared combat rations alone with rations plus four whey protein bars providing about 85 g protein and 1062 kcal, or rations plus four carbohydrate bars providing about 189 g carbohydrate and 1058 kcal			Yes				Classical evaluation through serum biomarkers and energy expenditure (DLW)				Yes		Sustained load carriage (equivalent to operational missions); Arctic ski march 4 days, 55% energy deficit, extreme temperatures, loads >45 kg	Yes		Yes		Yes		IL6 inflammation hepcidin iron regulation ferritin iron storage inflammatory marker CK muscle damage energy expenditure and balance DLW intake logs		Yes	Yes	Yes				Cognition not directly assessed indirect relevance severe energy deficit increases IL6 hepcidin and ferritin risk of impaired iron status fatigue and reduced performance maintaining energy balance attenuates inflammatory response and may support readiness and operational resilience	Indirect	Beneficial	Cognitive		Physiological-metabolic	Operational	Combat Rations (US and Norwegian Arctic Rations); alignment with the US Army Combat Feeding Directorate	Yes	RCT
Lieberman HR, Farina EK, Caldwell J, Williams KW, Thompson LA, Niro PJ, Grohmann KA, McClung JP.	Cognitive function, stress hormones, heart rate and nutritional status during simulated captivity in military survival training	60 male soldiers enrolled in the US Army Special Forces SERE School, aged 21–34, active officers and non-commissioned officers		Yes	Yes	Survival, Evasion, Resistance, Escape (SERE) training involving the simulation of captivity, interrogation, and prisoner-of-war conditions				Yes		No specific nutritional intervention was administered; however, caloric restriction occurred due to very limited food availability during the survival and captivity phases, resulting in an average weight loss of 6.7 kg (7.8 percent) in 2 weeks, with nutritional status monitored through biomarkers including soluble transferrin receptor, ferritin, and body weight						Yes	Only standard methods are used (serum/saliva analyses, ECG, computerized cognitive tasks				Yes		POW captivity and interrogation simulation; sleep deprivation, reduced food intake, dehydration, moderate physical effort; extreme psychological stress + hostile environment		Yes	Yes	Yes	Yes	Yes	Hormonal cortisol increase DHEAS increase epinephrine increase norepinephrine increase NPY increase testosterone decrease prolactin decrease inflammation and iron status sTfR increase ferritin increase anthropometric body weight minus 7.8 percent cardiovascular heart rate baseline 68 to 124 bpm captivity	Yes	Yes	Yes		Yes			Cognition severely impaired grammatical reasoning N back Match to Sample PVT all significantly degraded attention working memory and reaction time deteriorated under stress mood POMS drastic decrease in vigor massive increases tension plus 797 percent depression plus 1760 percent anger plus 497 percent fatigue confusion effects persisted after release with incomplete recovery	Direct	Adverse	Cognitive	Psychological			Refers to the SERE experience as a standardized model of military stress	No	Article
McLellan TM, Caldwell JA, Lieberman HR.	A review of caffeine's effects on cognitive, physical and occupational performance	Military personnel from the USA, Canada, UK, Navy SEALs, Army Rangers (cited studies include recruits, special operators, personnel in training and in the field); some comparative data on civilians, but focus on military populations	Yes	Yes	Yes	Elite training (Navy SEAL Hell Week, Ranger training), operations under conditions of sleep deprivation, stress, and multitasking, and field activities involving prolonged physical effort such as marches, load carriage, and high-intensity tasks	Yes	Yes		Yes		Caffeine in doses between 38 and 600 mg administered as capsules, gum, or beverages; moderate doses of 200 to 300 mg improve marksmanship accuracy and vigilance under stress and sleep deprivation; caffeine gum allows rapid absorption and supports cognition and physical performance in the field; divided doses throughout long missions are more effective and cause fewer side effects than a single la…			Yes				No – only nutritional supplementation (caffeine)						Sleep deprivation (up to 72–90 h); combat stress (live fire, simulated training); multitasking tasks + high cognitive load; sustained physical exercise, tactical tasks (ruck marches, endurance tests)		Yes	Yes			Yes	Cognitive performance reaction time working memory vigilance sustained attention physical performance time to exhaustion shooting accuracy motor reaction physiological markers heart rate perceived exertion RPE mood scores POMS				Yes		Yes	Yes	Caffeine counteracts cognitive decline from fatigue and sleep loss improves vigilance reaction time working memory under stress in SEALs and Rangers 200–300 mg maintained marksmanship target identification speed reduced reaction time effects strongest under severe fatigue less in rested subjects	Direct	Beneficial	Cognitive	Psychological		Operational	References to DoD recommendations for caffeine use as an operational countermeasure (included in Military Dietary Reference Intakes / MDRIs and DoD guidelines for stimulants)	Yes	Review
Tassone, Eliza C.; Baker, Bradley A.	Body weight and body composition changes during military training and deployment involving the use of combat rations: a systematic literature review	Military personnel (infantry, special forces, marines, airfield defense, engineers), mostly men; only 2 women in one of the 30 included studies	Yes	Yes	Yes	Field training and combat exercises (3–34 days), Arctic, jungle, desert, tropical, cold weather, ranger training, and special operations exercises, deployment (no studies identified in real combat conditions, only training)	Yes	Yes				Combat Rations including MRE, RCW, LRP, RLW-30, Arctic CR, CR1M and others used exclusively for 3 to 34 days sometimes with protein or carbohydrate supplements or personal rations, with energy intake well below total daily energy expenditure resulting in large energy deficits	Yes						No – only caloric restriction and traditional supplements						Training in austere conditions (high altitude, extreme cold, jungle, tropics, desert); load carriage tasks >45–50 kg; sleep deprivation and psychological stress (Ranger, Special Forces)	Yes	Yes	Yes			Yes	Body weight BW body composition fat mass fat free mass percent body fat total daily energy expenditure doubly labeled water heart rate intake balance some studies measured IGF1 hormones glucose but main focus on BW and BC			Yes	Yes				Indirect BW loss >10% in ≤30 days linked to cognitive and performance decline rapid BW loss 6% in 1 week associated with tension depression confusion poor memory FFM loss correlated with reduced strength endurance aerobic capacity impacting readiness and resilience	Indirect	Negative	Cognitive	Psychological	Physiological-metabolic	Operational	References to: US Committee on Military Nutrition Research (IOM, 1995); NATO policy: CR maximum 30 days exclusively; recommendations for monitoring BW and BF (≥10%) before and after training	Yes	Systematic Review
Karl JP, Margolis LM, Madslien EH, Murphy NE, Castellani JW, Gundersen Y, Hoke AV, Levangie MW, Kumar R, Chakraborty N, Gautam A, Hammamieh R, Martini S, Montain SJ, Pasiakos SM.	Changes in intestinal microbiota composition and metabolism coincide with increased intestinal permeability in young adults under prolonged physiological stress	73 Norwegian soldiers (71 men, 2 women), young adults, in Arctic field training	Yes			4-day Arctic military training exercise (cross-country ski march, 51 km) with 45 kg load carriage, under multiple stress conditions including extreme cold, intense physical effort, partial sleep deprivation, and energy deficit.	Yes					All participants received three Arctic combat rations per day; randomized groups were control with rations only, carbohydrate group with rations plus four carbohydrate based snack bars per day, and protein group with rations plus four whey protein based bars per day	Yes						Metabolomics (stool and plasma, LC-MS/MS), 16S rRNA sequencing for fecal microbiota, IP test with sucralose and mannitol excretion				Yes		Arctic field training with multiple stressors (cold, heavy load, ~55% energy deficit), conditions comparable to combat deployment stressors	Yes		Yes		Yes	Yes	Intestinal permeability sucralose excretion increase 62 percent inflammation IL6 increase CRP increase CK increase stool microbiota alpha diversity increase shifts in 50 percent of genera decrease Bacteroides increase Firmicutes Proteobacteria Sutterella metabolomics 694 stool and 737 plasma metabolites amino acid metabolism bile acids microbial metabolites		Yes	Yes	Yes				Stool microbiota increased alpha diversity shifts in 50 percent genera decreased Bacteroides increased Firmicutes Proteobacteria Sutterella	Indirect	Neutral	Cognitive	Physiological-metabolic			Combat Rations (Norwegian Arctic Rations, with snack bars developed at the US Army Combat Feeding Directorate, Natick)	Yes	RCT
Sargent C, Gebruers C, O'Mahony J.	A review of the physiological and psychological health and wellbeing of naval service personnel and the modalities used for monitoring	Naval personnel (Royal Navy, submarine crews, NATO/allied sailors), operational and logistical tasks, exposure to isolation, shift work, long-term missions		Yes		Life and work aboard military ships and submarines, operational and logistical tasks, exposure to isolation, shift work, and long-duration missions.					Yes	Shipboard diet of reduced quality with limited access to fresh foods, caloric imbalances with either excess or deficit leading to frequent obesity, and lack of clear programs for nutrition education and monitoring, with recommendations for improving military catering and integrating body composition monitoring				Yes			Wearables for sleep and physical activity, psychometric questionnaires for stress and mental health, standardized fitness tests (considered incomplete for naval tasks)	Yes			Yes		Naval and submarine missions → prolonged isolation, confined spaces, lack of family contact; sleep deprivation, noise, vibrations, chronic psychological stress		Yes		Yes		Yes	Anthropometry weight BMI percent body fat fitness 2.4 km run push ups sit ups psychological stress scores sleep disturbances alcohol and tobacco use			Yes		Yes		Yes	Stress and sleep deprivation reduce vigilance and decision making chronic fatigue increases accident risk and decreases cognitive performance poor nutrition and obesity reduce readiness and resilience	Indirect	Adverse	Cognitive	Psychological	Physiological-metabolic	Operational		No	Review
Barringer, N. D.; Pasiakos, S. M.; McClung, H. L.; Crombie, A. P.; Margolis, L. M.	Prediction equation for estimating total daily energy requirements of special operations personnel	133 military personnel from US Army Special Forces and US Marine Corps Forces Special Operations Command (MARSOC), male active personnel in various SOF courses (Ranger, Special Forces, MARSOC ITC, Combat Dive School, etc.)		Yes	Yes	12 types of SOF training — pre-mission training, small-unit tactics, squad/platoon raids, Ranger selection, urban combat, combat diving, MARSOC raids/ambushes; activities: patrols, ambushes, close-quarters battle, diving, long marches with backpacks >20 kg				Yes		Service members received three MREs per day providing about 3900 kcal, with some courses such as RASP including a 600 kcal supplement for a total of about 4500 kcal per day; actual intake was monitored through food logs, digital photography, and collection of food waste, with results showing intake below expenditure leading to severe energy deficit	Yes						Doubly-labeled water (DLW) for measuring energy expenditure and TBW, body composition via TBW to FFM and FM, predictive modeling (regression, Physical Activity Factor – PAF)			Yes	Yes		SOF training with multiple stressors including sustained physical effort, sleep deprivation, limited food access; average energy expenditure 4468 kcal per day (range 3700–6300); energy deficit minus 1433 kcal per day (about 28 percent of needs) with an average weight loss of 1.75 kg in 4–10 days		Yes	Yes		Yes	Yes	Body mass FFM FM energy expenditure DLW energy balance PAL PAF changes in body weight			Yes					Does not measure cognition directly indirect energy deficit decreases FFM and strength increasing risk of impaired SOF task execution and operational readiness	Indirect	Adverse	Cognitive	Physiological-metabolic		Operational	Reference to Military Dietary Reference Intakes (MDRIs): 3400 kcal/day for moderate activity; SOF require ~135% of MDRI (3700–6300 kcal/day); Basic Daily Food Allowance (BDFA × 1.25) insufficient for SOF requirements	Yes	Article
Barringer N, Crombie A, Kotwal R.	Impact of a purported nootropic supplementation on measures of mood, stress, and marksmanship performance in U.S. active duty soldiers	43 active-duty US Army soldiers (16 men + 4 women in the experimental group; 15 men + 8 women in the placebo group), participants in a professional military course		Yes		Military training context: M4 marksmanship in the Engagement Skills Trainer (EST 2000), a cognitive and tactical task relevant to military personnel.	Yes					The supplement tested was Alpha Brain® at 1972.5 mg per day, three capsules daily for 30 days, containing Bacopa monnieri, vinpocetine, phosphatidylserine, pterostilbene, L alpha glycerylphosphorylcholine, tyrosine, vitamin B6, and other ingredients, with a placebo control group.			Yes				Engagement Skills Trainer (EST 2000) – shooting simulator validated for real firearm performance, multifrequency bioimpedance (InBody 720) for body composition, hair cortisol as a biomarker of chronic stress, Profile of Mood States 2 (POMS2) for mood assessment, Dispositional Resilience Scale (DRS-15) for measuring psychological resilience	Yes			Yes		Standard military training not in extreme conditions (no sleep deprivation, cold, or combat); controlled context but relevant for basic tactical tasks			Yes			Yes	Marksmanship number of targets hit initial and mean reaction time distance from target center stress hair cortisol psychological POMS2 DRS15 body composition FFM FM percent body fat	Yes			Yes		Yes	Yes	No significant differences between supplement and placebo for marksmanship mood or cortisol time effect likely simulator learning supplement did not influence psychological resilience or cognitive performance	Direct	Neutral	Cognitive	Psychological			MDRI (vitamin B6, nutrient intake) is discussed, but not as a standard directly applied to the intervention	Yes	RCT
Young AJ, Berryman CE, Kenefick RW, Derosier AN, Margolis LM, Wilson MA, Carrigan CT, Murphy NE, Carbone JW, Rood JC, Pasiakos SM.	Altitude Acclimatization Alleviates the Hypoxia-Induced Suppression of Exogenous Glucose Oxidation During Steady-State Aerobic Exercise	14 young physically active men, not acclimatized to altitude; civilian volunteers, but study conducted by the US Army Research Institute of Environmental Medicine (USARIEM), with direct military relevance	Yes			High-altitude exposure simulation (4,300 m, Pikes Peak, Colorado) for 22 days, model for military conditions of hypoxia exposure and negative energy balance.	Yes					Controlled diet with 1 g per kg versus 2 g per kg protein per day, carbohydrate supplementation during exercise at 1.8 g per minute equal to 145 g in 80 minutes using glucose and fructose, and a placebo group without carbohydrates.		Yes	Yes				Metabolic tracer 13C-glucose for measuring exogenous oxidation, indirect calorimetry, biochemical analyses for insulin, glucose, lactate, free fatty acids, and glycerol				Yes		Hypobaric hypoxia at 4300 m for 22 days; severe energy deficit of 40 percent with an average body weight loss of about 8 kg	Yes				Yes		Oxidation of carbohydrates fats and proteins exogenous glucose oxidation g per min serum glucose insulin lactate free fatty acids glycerol			Yes					Acute hypoxia reduced exogenous glucose oxidation during exercise (7.4 g/40 min vs 15.3 g at sea level) after 21 days acclimatization oxidation returned near normal (12.4 g/40 min) acute hypoxia induced insulin resistance and hyperglycemia acclimatization partially normalized glycemic response and increased fat oxidation conclusion acclimatization attenuates negative effects of hypoxia on carbohy…	Direct	Mixed	Cognitive		Physiological-metabolic	Operational	Diets were designed based on recommendations for demanding military operations and MRE (Meals Ready-to-Eat)	Yes	RCT
Karl JP, Cole RE, Berryman CE, Finlayson G, Radcliffe PN, Kominsky MT, Murphy NE, Carbone JW, Rood JC, Young AJ, Pasiakos SM.	Appetite Suppression and Altered Food Preferences Coincide with Changes in Appetite-Mediating Hormones During Energy Deficit at High Altitude, But Are Not Affected by Protein Intake	14 young men (22–26 years old), physically active, not acclimatized to altitude; not enlisted soldiers, but study conducted by the US Army Research Institute of Environmental Medicine (USARIEM) - proxy population for military conditions	Yes			High-altitude exposure simulation (4,300 m, Pikes Peak, CO) for 22 days, relevant to mountain military operations and energy-deficit expeditions	Yes					Controlled diet groups with protein at 1 g per kg versus 2 g per kg per day, carbohydrate supplementation during exercise at 1.8 g per minute consisting of 65 g fructose and 80 g glucose, and a placebo group without carbohydrates.		Yes	Yes				Metabolic tracer 13C-glucose for measuring exogenous oxidation, indirect calorimetry for energy substrates, comprehensive metabolic monitoring (V̇O₂, V̇CO₂, lactate, FFA, insulin, glucose, glycerol)				Yes		Severe hypoxia and energy deficit (40 percent TDEE) with a body weight loss of 7.9 ± 1.9 kg over 22 days; endurance exercise of 80 minutes treadmill with VO₂ about 1.7 L per minute	Yes		Yes		Yes		Oxidation of carbohydrates fats and proteins exogenous glucose oxidation g per 40 min insulin blood glucose free fatty acids glycerol lactate HOMA IR insulin resistance			Yes					Acute hypoxia decreased exogenous glucose oxidation by 52% (7.4 g/40 min vs 15.3 g at sea level) after 22 days acclimatization glucose oxidation increased to near sea level (12.4 g/40 min) acute hypoxia caused hyperglycemia and hyperinsulinemia acclimatization improved glycemic regulation and increased fat oxidation conclusion acclimatization mitigates adverse hypoxia effects on carbohydrate meta…	Direct	Mixed	Cognitive		Physiological-metabolic	Operational	Diets based on MRE (Meals Ready-to-Eat), adjusted for protein (1.0 vs 2.0 g/kg)	Yes	RCT
Church, David D.; Gwin, Jess A.; Wolfe, Robert R.; Pasiakos, Stefan M.; Ferrando, Amy A.	Mitigation of Muscle Loss in Stressed Physiology: Military Relevance	Military personnel, especially Special Operations Forces (SOF) and light infantry, exposed to training and operations with multiple stressors (SUSOPS)		Yes	Yes	Reconnaissance missions, infiltrations, high-altitude operations, and extreme cold or heat conditions; examples include 7-day exercises with a loss of 4 kg of lean mass and 8-day observation missions under high stress.				Yes		Increased protein intake of 1.6–2.4 g per kg per day is recommended to preserve muscle mass during a 40 percent energy deficit; supplementation with essential amino acids is the main driver of anabolism; whey protein has been tested but shows limited effectiveness in deficits greater than 40 percent; combining a high protein diet with resistance exercise can even lead to gains in lean mass under …		Yes	Yes				No smart tech, but discussion of metabolic monitoring (doubly labelled water) for energy expenditure 3700–6300 kcal/day and potential pharmacological interventions (testosterone, GH, IGF-1, oxandrolone) for restoring the anabolic environment				Yes		Energy deficits of 2500–4000 kcal per day in SOF missions; sleep deprivation, hypoxia, high cognitive stress; situations where soldiers voluntarily reduce ration consumption (field-stripping) to carry other equipment	Yes		Yes	Yes		Yes	High cognitive and physiological stress			Yes	Yes				Muscle mass loss leads to decreased strength power and cognitive performance protein interventions plus exercise reduce losses and maintain functionality testosterone restoration enhances protein synthesis efficiency and amino acid conservation	Direct	Mixed	Cognitiv		Fiziologic	Operational	Army Regulation 40-25 and 30-22 (MRE = 3900 kcal/day, 127 g protein, 507 g carbohydrates, 152 g fat), but actual intake often suboptimal	Yes	Review
Ahmed M, Mandic I, Lou W, Goodman L, Jacobs I, L'Abbé MR.	Comparison of dietary intakes of Canadian Armed Forces personnel consuming field rations in acute hot, cold, and temperate conditions with standardized infantry activities	18 members of the Canadian Armed Forces (Regular Force and Class A Reservists), mostly men, mean age 34 ± 11 years, BMI 26 ± 4 kg/m²		Yes		Simulation of standardized infantry activities in a climatic chamber under four experimental conditions: exercise in heat (30 °C), cold (−10 °C), thermoneutral (21 °C), and sedentary condition (21 °C).	Yes					Canadian field rations including Individual Meal Packs and Light Meal Combat packs consumed ad libitum with standardized menus for breakfast, lunch, dinner, and snacks, and diet analyzed using the gold standard measured food intake and food waste method.	Yes						Portable metabolic monitoring (Metamax 3B), telemetric capsules for core temperature, blood and urine analyses for nutritional biomarkers	Yes			Yes		Acute exposure to thermal stress (cold and heat) combined with intense physical effort (4 h exercise per 8 h session), scenario comparable to desert or arctic operations	Yes		Yes	Yes		Yes			Yes	Yes		Yes			Actual intake was 70 percent of rations 2979 kcal per day vs 4093 offered energy intake did not increase with temperature to match high expenditure 3500 kcal per day voluntary anorexia observed even with palatable food acute energy deficit poses risk to performance and readiness protein intake 1.25 g per kg per day below military recommendation 1.6 g per kg per day for lean mass retention sodium …	Direct	Negative	Cognitiv		Fiziologic	Operational	References to Military Dietary Reference Intakes (MDRIs) and CAF food service standards	Yes	RCT
Pasiakos SM, Berryman CE, Karl JP, Lieberman HR, Orr JS, Margolis LM, Caldwell JA, Young AJ, Montano MA, Evans WJ, Vartanian O, Carmichael OT, Gadde KM, Johannsen NM, Beyl RA, Harris MN, Rood JC.	Effects of testosterone supplementation on body composition and lower-body muscle function during severe exercise- and diet-induced energy deficit: A proof-of-concept, single centre, randomised, double-blind, controlled trial	50 young healthy physically active men (18–39 years), recruited from the community, but the stress model was military-relevant; criteria: US Army standards for body composition and regular physical activity	Yes			Experimental model simulating the extreme conditions of the US Army Ranger School: severe energy deficit (~55% TDEE) for 28 days with high exercise volume (3.5 sessions/day, backpacking, treadmill, cycling, running), without including sleep restriction or psychological stress.	Yes					Controlled diet providing 1.6 g protein per kg per day, 30 percent fat, and the remainder carbohydrates, with comparison between placebo and 200 mg testosterone enanthate per week during energy deficit.		Yes				Yes	Indirect calorimetric monitoring, DXA for body composition, muscle biopsies; no field smart tech				Yes		Severe energy deficit of about 1950 kcal per day; intense multi-session physical effort similar to sustained military missions			Yes		Yes		Hormonal total and free testosterone LH FSH estradiol IGF1 SHBG cortisol body composition lean mass fat mass bone mass muscle function dynamometry isometric and isokinetic strength biopsies type I and II fibers clinical parameters hemoglobin hematocrit lipid profile glucose insulin	Yes		Yes	Yes	Yes		Yes	Lean body mass increased by 2.5 kg in the testosterone group vs stable in placebo fat mass decreased similarly in both groups muscle function declined comparably in both groups despite lean mass gain with testosterone biomarkers showed testosterone and estradiol maintained or increased in supplementation group while placebo showed free testosterone decrease by 42 percent recovery at two weeks tes…	Direct	Mixed	Cognitiv		Fiziologic	Operational	References to US Army Ranger School studies and the Army Body Composition Program	Yes	RCT
McLellan TM, Riviere LA, Williams KW, McGurk D, Lieberman HR.	Caffeine and energy drink use by combat arms soldiers in Afghanistan as a countermeasure for sleep loss and high operational demands	Combat arms soldiers (infantry, artillery, armor, combat medics) deployed in Afghanistan (OEF); samples: J-MHAT 8 Survey (n=518) and USARIEM Deployment Survey (n=260); all men in J-MHAT, mixed in USARIEM		Yes		Combat operations in Afghanistan (2011–2012), with exposure to night tasks, austere environments, sleep deprivation, and high operational tempo.		Yes				Caffeine consumption came from energy drinks accounting for 55 to 70 percent of total intake, as well as coffee, tea, soft drinks, caffeine gum, sweets, and over the counter medications, with daily doses of 404 ± 18 mg in J-MHAT and 303 ± 29 mg in USARIEM, and higher intake in combat arms at 483 ± 100 mg compared with combat service support at 235 ± 23 mg.			Yes				No – only self-reported questionnaires						Combat theater (Afghanistan), sleep deprivation, night missions, high operational stress		Yes		Yes		Yes	No biological markers indirect measures hours of sleep incidents mistakes self reported disturbed sleep					Yes			Caffeine used as a countermeasure for sleep deprivation and performance maintenance high intake correlated with disrupted sleep due to environment night operations and high tempo difficulties falling and staying asleep after night missions increased errors and accidents from sleepiness combat arms soldiers had higher intake than support personnel reflecting more intense tasks and greater sleep re…	Direct	Mixed	Cognitive	Psihologic	Fiziologic	Operational	U.S. Department of the Army recommendations for caffeine use (including caffeinated gum in MREs)	Yes	Article
Nakayama AT, Lutz LJ, Hruby A, Karl JP, McClung JP, Gaffney-Stomberg E.	A dietary pattern rich in calcium, potassium, and protein is associated with tibia bone mineral content and strength in young adults entering initial military training	401 recruits (179 men, 222 women) from the Army, Air Force, and Marines at the beginning of Initial Military Training (IMT), mean age 19.6 ± 2.7 years, normal BMI, physically active	Yes			IMT – period of intensive military training with increased risk of stress fractures, a specific military context preceding intense training.	Yes					Diet assessed using a food frequency questionnaire identified a dietary pattern high in calcium, potassium, and protein from milk, yogurt, colorful vegetables, and omega 3 rich fish, and low in added sugars, refined grains, and oils.		Yes					Peripheral Quantitative Computed Tomography (pQCT) for tibia measurement (metaphysis and diaphysis), bone biomarkers: BMC, vBMD, BSI, SSIp, robustness				Yes		Not missions but entry into IMT where the risk of tibial and fibular stress fractures is high			Yes				Bone mineral content BMC volumetric bone mineral density vBMD bone strength index BSI stress strain index polar SSIp tibial robustness							Yes	A dietary pattern rich in calcium potassium and protein was positively associated with BMC and tibial strength at metaphysis and diaphysis the association remained for cortical BMC and SSIp at diaphysis even after adjustment for BMI findings suggest that pre training diet may influence bone resilience and risk of stress fractures	Direct	Beneficial	Cognitiv		Fiziologic	Operational	References to MDRIs and the prevention of stress fractures in military training	Yes	RCT
Hughes JM, Foulis SA, Taylor KM, Guerriere KI, Walker LA, Hand AF, Popp KL, Gaffney-Stomberg E, Heaton KJ, Sharp MA, Grier TL, Hauret KG, Jones BH, Bouxsein ML, McClung JP, Matheny RW Jr, Proctor SP.	A prospective field study of U.S. Army trainees to identify the physiological bases and key factors influencing musculoskeletal injuries: a study protocol	4000 recruits (2000 men, 2000 women) in Basic Combat Training (BCT), Army trainees aged 17–42 years	Yes			BCT – 8 weeks of high physical activity with an increased risk of musculoskeletal injuries (MSKI), followed by medical monitoring for 2 years after BCT.	Yes				Yes	Questionnaires on consumption of foods rich in calcium and vitamin D, with supplements provided during BCT including multivitamins with iron and the Performance Readiness Bar fortified with calcium and vitamin D, and adherence to supplementation recorded.			Yes				HR-pQCT for tibial bone microarchitecture, DXA for body composition and bone density, digital surveys for sleep, personality (Grit, Hardiness), pain, and nutrition	Yes			Yes	Yes	High physical stress in BCT with high incidence of MSKI (42 percent in men, 62 percent in women), directly relevant for military readiness and retention			Yes			Yes	Bone density and tibial microarchitecture body composition FFM FM functional tests vertical jump wall squat star excursion ankle dorsiflexion serum markers bone metabolism genetic hormonal medical data MSKI treatments medications			Yes		Yes	Yes	Yes	Protocol does not provide final results objective is to identify modifiable and non modifiable risk factors for MSKI and to develop a predictive model targeting optimization of bone and muscle health through nutrition sleep fitness and pre enlistment screening	Indirect	Neutral	Cognitiv	Physiological; Operational	Psychological	Operational	Performance Readiness Bar with Ca/Vit D; Army Regulation 600.9 for body fat	Yes	Protocol
Afari N, Cuneo JG, Herbert M, Miller I, Webb-Murphy J, Delaney E, Peters J, Materna K, Miggantz E, Godino J, Golshan S, Wisbach G.	Design for a cohort-randomized trial of an acceptance and commitment therapy-enhanced weight management and fitness program for Navy personnel	Active-duty U.S. Navy personnel participating in the official ShipShape (SS) weight management program; target group: active personnel overweight/obese or at risk of failing the Physical Fitness Assessment (PFA)		Yes		It is not an actual operational mission but an applied military context: preparing for and maintaining fitness and body composition (BCA) standards to remain eligible for active duty service.	Yes					ShipShape is an eight week educational program on nutrition, portion control, meal preparation, food journaling, physical activity, and stress management, with the experimental intervention combining ShipShape with Acceptance and Commitment Therapy to add psychological strategies for reducing emotional eating and improving adherence to diet and exercise.		Yes					ActiGraph GT9X Link accelerometer for physical activity and sleep, digital questionnaires: IPAQ, TFEQ-R18, SWLS, SF-12, AAQ-W, CompACT	Yes	Yes				No extreme combat environments; context = physical training and readiness in the Navy, focused on attrition prevention and retention improvement			Yes			Yes	Body weight primary BMI percent body fat physical activity IPAQ actigraphy psychological indices psychological flexibility stress depression PTSD screening quality of life			Yes	Yes		Yes		Protocol not final results recruitment started 2018 completion 2021 hypothesis ACT plus SS will lead to greater reductions in weight and BMI improvements in physical activity and eating behaviors compared to SS only psychological flexibility expected to mediate change	Indirect	Neutral	Cognitiv	Psychological	Fisiologic			No	RCT
Caldwell JA, Niro PJ, Farina EK, McClung JP, Caron GR, Lieberman HR.	A Z-score based method for comparing the relative sensitivity of behavioral and physiological metrics including cognitive performance, mood, and hormone levels	34 military volunteers (Navy and Marine Corps) enrolled in SERE School (Survival, Evasion, Resistance, Escape), 91% men, mean age 25 ± 3.5 years		Yes		SERE training – simulation of prisoner-of-war (POW) captivity in an environment with extreme psychological and physical stress, including baseline sessions (low stress), intense captivity (high stress 1 and 2), and recovery (moderate stress).				Yes		No						No nutritional intervention included	Psychocognitive tests: Psychomotor Vigilance Task (PVT), Match-to-Sample Test; standardized questionnaires: Profile of Mood States (POMS); hormonal biomarkers: saliva for cortisol, testosterone, BDNF, neuropeptide Y				Yes		Multi-stressor environment with simulated captivity, sleep deprivation, and psychological pressure, scenario comparable to combat conditions and hostile interrogation		Yes				Yes	Cognitive reaction accuracy sustained attention mood tension depression anger fatigue confusion vigor hormones cortisol testosterone BDNF NPY	Yes		Yes	Yes		Yes	Yes	Most stress sensitive measures were mood POMS all subscales showed significant changes between baseline and captivity cortisol showed consistent increases under intense stress testosterone and NPY were moderately sensitive cognitive measures reaction times showed smaller changes conclusion self reported mood greater than biomarkers greater than cognitive tests in sensitivity to extreme stress mil…	Indirect	Mixed	Cognitiv	Psychological		No		No	Article
Crawford C, Boyd C, Paat CF, Meissner K, Lentino C, Teo L, Berry K, Deuster P.	Dietary Ingredients as an Alternative Approach for Mitigating Chronic Musculoskeletal Pain: Evidence-Based Recommendations for Practice and Research in the Military	Not direct participants, but context is Special Operations Forces (SOF) and active-duty soldiers with chronic musculoskeletal pain; publication by CHAMP (Consortium for Health and Military Performance, USUHS) and funded by the USSOCOM Preservation of the Force and Family Program		Yes	Yes	Military personnel involved in combat operations and demanding training face a high incidence of musculoskeletal pain and injuries, which are a major cause of disability and loss of readiness.	Yes	Yes			Yes	Systematic review and meta analysis on 19 dietary ingredients with conditional recommendations for avocado soybean unsaponifiables, capsaicin, curcumin, ginger as food, glucosamine both prescription and over the counter, melatonin, polyunsaturated fatty acids, and vitamin D; not recommended are boswellia, ginger as a supplement, rose hip, and SAMe due to insufficient evidence; contraindicated are…			Yes				No – only systematic methodologies (GRADE, STRICT-NE checklist)						Chronic pain related to military training, heavy load tasks, and austere environments, directly relevant for SOF where MSK injuries affect readiness			Yes			Yes	Pain VAS WOMAC physical function sleep mood stress quality of life reported adverse events				Yes	Yes	Yes		Evidence for supplements remains weak some ingredients may help reduce pain but with uncertainty melatonin and vitamin D show potential positive effects on pain and sleep PUFA and glucosamine modest pain reduction and functional improvement curcuma and ginger as foods are promising but require more studies creatine and collagen not recommended for MSK pain due to lack of evidence	Indirect	Mixed	Cognitiv	Physiological		No	References to MDRIs and USSOCOM regulations on supplements	Yes	Scoping review
Boyd C, Crawford C, Berry K, Deuster P; HERB Working Group.	Conditional Recommendations for Specific Dietary Ingredients as an Approach to Chronic Musculoskeletal Pain: Evidence-Based Decision Aid for Health Care Providers, Participants, and Policy Makers	Does not include direct participants; context is Special Operations Forces (SOF) and soldiers with chronic musculoskeletal pain; recommendations developed by the Consortium for Health and Military Performance (CHAMP, USUHS) and funded by USSOCOM		Yes	Yes	SOF personnel in austere operations and demanding training, with a high incidence of musculoskeletal pain.				Yes		Nineteen dietary ingredients were systematically evaluated, with conditional recommendations for avocado soybean unsaponifiables, topical capsaicin, turmeric or curcuma as food, ginger as food, glucosamine both prescription and over the counter, melatonin, omega 3 polyunsaturated fatty acids, and vitamin D; not recommended are boswellia, ginger as a supplement, rose hip, and SAMe due to insuffici…			Yes				No – only systematic methodologies						Chronic pain related to SOF missions and demanding training, where MSK injuries lead to loss of readiness and risk of attrition			Yes			Yes	Outcome markers in civilian studies pain scores VAS WOMAC physical function sleep quality mood quality of life adverse events reported for each ingredient				Yes	Yes	Yes		Some ingredients omega-3 glucosamine melatonin vitamin D may reduce pain and improve function but evidence is weak or moderate melatonin shows potential benefits on pain and sleep important for cognitive resilience recommendations are conditional requiring clinician–soldier decision and monitoring	Direct	Mixed	Cognitiv	Psihologic	Fiziologic		References to MDRIs and USSOCOM policies on dietary supplements	Yes	Scoping + systematic review
Gwin JA, Church DD, Wolfe RR, Ferrando AA, Pasiakos SM.	Muscle Protein Synthesis and Whole-Body Protein Turnover Responses to Ingesting Essential Amino Acids, Intact Protein, and Protein-Containing Mixed Meals with Considerations for Energy Deficit	No direct participants in this article (it is a review); targeted context: soldiers exposed to training/extreme operations → severe energy deficit, catabolic stress, altitude, multi-stressor exercises; authors from the Military Nutrition Division, USARIEM		Yes		Strenuous military operations (combat training, high-altitude, Arctic operations) with scenarios of moderate to severe energy deficit and muscle mass loss.	Combat training	Yes				Protein formats compared include free essential amino acids, intact isolated proteins such as whey, casein, soy, and egg, and mixed meals with protein from whole foods and blends. Optimal doses identified are 20 to 30 g of protein or about 0.25 to 0.30 g per kg for maximal muscle protein synthesis under energy balance, and 8 to 10 g of essential amino acids or about 0.1 g per kg for maximal stimu…		Yes					No (narrative review); methodologies analyzed: isotopically labeled amino acid infusion, measurement of MPS and whole-body protein turnover				Yes		Severe energy deficit (>30% TDEE). Environments: Arctic training, high altitude, combat-like field training. Conditions with reduced food intake and high exertion → lean mass loss.	Yes		Yes		Yes	Yes	Muscle protein synthesis MPS whole body protein balance protein synthesis versus breakdown postprandial aminoacidemia essential amino acids EAA leucine			Yes	Yes				Balanced energy 20–25 g whey or 8–10 g EAA stimulate MPS severe deficit these doses do not prevent lean mass loss amino acids oxidized for energy mixed meals rich in EAA eggs vs cereals improve whole-body balance more than MPS recommendation combine EAA with extra energy to reduce catabolism conclusion optimizing protein format and content in military rations is critical to preserve muscle mass a…	Direct	Mixed	Cognitiv		Fiziologic	Operational	References to MDRIs and military combat rations	Yes	Review
Rozanov V.	Mental health problems and suicide in the younger generation - implications for prevention in the Navy and merchant fleet	Young military personnel, especially Navy; article focuses on recruits and young personnel exposed to psychological and suicide risks, comparing the situation between the Navy and the merchant fleet		Yes		Service in a naval environment (military and commercial ships); military context: life aboard warships and submarines involving isolation, stress, high responsibility, and access to weapons.					Yes	No nutritional interventions are discussed, with recommendations focused on psychological support, resilience, and mental health education.						Yes	No						Life on military ships (strict authority, masculine culture, frequent relocations, isolation). Specific risks: access to weapons, exposure to operational stress, possibility of suicide clustering within units. Compared to merchant fleet, where economic and social factors (multicultural crews, lack of medical support, poor conditions) increase psychological risks.				Yes		Yes	Diagnoses and psychosocial factors depression anxiety PTSD personality disorders reported suicide rate Navy lowest among armed forces 6 to 14 per 100000 compared with Army 12 to 20 per 100000 merchant fleet recent increase depression 25 percent anxiety 17 percent suicidal ideation 20 percent						Yes		Risk factors in Navy masculine culture isolation relocations operational trauma access to weapons protective factors organized structure medical screening prevention programs suicide reporting Merchant fleet lacks psychological screening and medical resources high depression anxiety prevalence conclusion resilience training mental health literacy Healthy Ship approach lifestyle cohesion sport nut…	Indirect	Mixed	Cognitiv	Psihologic		Operational		No	Review
Ahmed M, Mandic I, Desilets E, Smith I, Sullivan-Kwantes W, Jones PJ, Goodman L, Jacobs I, L'Abbé M.	Energy Balance of Canadian Armed Forces Personnel during an Arctic-Like Field Training Exercise	10 Canadian Armed Forces (CAF) Class A Reservists participating in Basic Military Qualification (land), 6 men and 4 women, mean age 31 years		Yes		5-day field military exercise in Arctic-like conditions (average −11 °C, minimum −22 °C, maximum −2 °C, wind chill −25.9 °C) involving basic field military qualification activities with significant physical load.	Yes					Service members received Individual Meal Packs and Light Meal Combat rations providing 5685 kcal per day, but actual intake was much lower at 2377 ± 1144 kcal per day, with macronutrient consumption of 52 percent carbohydrate, 33 percent fat, and 15 percent protein within the AMDR.	Yes						Doubly-labelled water (DLW) for measuring energy expenditure (EE), measured food intake/food waste collection for intake, deuterium isotope dilution for body composition				Yes		Arctic-like field training – extreme cold, high physical activity, austere conditions. Context with risk of voluntary anorexia (intentional underconsumption of rations).	Yes		Yes		Yes	Yes	TDEE 4917 ± 693 kcal per day energy deficit minus 2539 ± 1396 kcal per day body weight decrease minus 2.7 percent about 2.1 kg body fat percentage decrease minus 4 percent FFM slightly increased 60.3 vs 59.1 kg p less than 0.05			Yes		Yes			Soldiers consume <50% of rations available significant body mass and fat loss within 5 days risk of compromised performance and health in longer operations high-energy foods often discarded rice oatmeal couscous	Indirect	Negative	Cognitiv		Fiziologic	Operational	Canadian Armed Forces ration allowances and recommendations for operations in extreme environments	Yes	RCT
Agans RT, Giles GE, Goodson MS, Karl JP, Leyh S, Mumy KL, Racicot K, Soares JW.	Evaluation of Probiotics for Warfighter Health and Performance	No direct military participants in own studies; publication by the US Army Research Institute of Environmental Medicine (USARIEM); objective: evaluation of the role of probiotics for the health and performance of warfighters; includes studies on healthy civilians, athletes, and some trials on military recruits			Yes	Extreme military scenarios involving intensive training, deployments in austere environments, risk of respiratory and gastrointestinal infections, psychological stress, and traumatic brain injury (TBI).	Yes	Yes		Yes	Yes	Probiotics evaluated included Lactobacillus, Bifidobacterium, Saccharomyces boulardii, and multi strain formulas, with areas of interest such as reducing respiratory and gastrointestinal infections in service members during training or deployment, supporting muscle and immune recovery, potential effects on cognition, mood, anxiety, and depression, and an emerging role in traumatic brain injury an…			Yes				Included studies use biomarkers: CRP, cytokines, salivary cortisol, GI markers (zonulin, intestinal permeability)				Yes		Intense military training (e.g., US Marine Corps recruits with increased risk of respiratory infections). Deployment in austere environments → GI risk and infections. Multiple stressors (limited sleep, prolonged exertion, climate).		Yes	Yes			Yes	Immunity IL6 TNF alpha salivary IgA CRP gastrointestinal intestinal permeability zonulin psychological anxiety depression stress scales physiological muscle recovery time soreness creatine kinase		Yes			Yes	Yes		Moderate evidence probiotics ↓ incidence and duration of respiratory infections in recruits and athletes under intense training some strains ↓ gut permeability and GI symptoms under extreme stress limited but promising effects on mood anxiety stress preliminary evidence for wound and TBI recovery probiotics potential to support physical and psychological resilience but more RCTs needed in military	Direct	Beneficial	Cognitiv	Psihologic	Fiziologic		References to Military Dietary Reference Intakes (MDRIs) and combat ration development, with a proposal to fortify military rations with probiotics	Yes	Scoping review.
Pomeroy DE, Tooley KL, Probert B, Wilson A, Kemps E.	A Systematic Review of the Effect of Dietary Supplements on Cognitive Performance in Healthy Young Adults and Military Personnel	Young healthy adults (18–35 years), including active military personnel; included studies: 37 randomized controlled trials with more than 2500 participants (mostly civilians, but also recruits and soldiers under stress conditions)	Yes		Yes	Relevant military context: sleep deprivation, thermal stress, intense exercises, and tactical cognitive tasks; objective: to identify supplements that can support vigilance, attention, and cognitive performance in sustained operations.				Yes	Yes	Supplements investigated included caffeine in seven studies showing consistent effects on vigilance, attention, and executive functions; tyrosine in eight studies with some benefits for memory and executive function under stress; beta alanine in one study with moderate improvements in tactical tasks; omega 3 in two studies with mixed effects sometimes on attention and cognitive flexibility; flavo…			Yes				No smart technologies tested; measurements included standardized cognitive batteries (attention, memory, processing speed, executive), mood questionnaires, and reaction times				Yes		Sleep deprivation, psychological and physical stress, multi-stressor exercises. Experimental models similar to military deployment conditions.		Yes	Yes			Yes	Cognitive performance attention vigilance reaction working memory executive functions mood and affect fatigue perceived stress						Yes		Caffeine most consistent supplement for vigilance and executive function under stress/sleep deprivation tyrosine potential but mixed evidence other supplements minimal/inconsistent effects only few with real value for military cognitive resilience	Direct	Beneficial	Cognitiv	Psihologic	Fiziologic		References to Military Dietary Reference Intakes (MDRIs) and cognitive optimization strategies in the U.S. Department of Defense	Yes	Systematic review
Колеухо Д. С.	Продовольственное обеспечение силовых структур как ключевая составляющая военно-экономической потребности” (Военно-экономический вестник / Military Economic Bulletin, 2020)	Analysis of the armed forces and other security structures in Russia (Armed Forces of the Russian Federation, National Guard, Ministry of Emergency Situations, Federal Security Service, Ministry of Internal Affairs, Federal Penitentiary Service)		Yes		Focus on the organization of food provision in garrisons and force structures, both in peacetime and during missions; examples include continental garrisons, Arctic zones, and remote territories.	Yes	Yes			Yes	System based on food ration norms according to Russian Government Decree No. 946/2007, with outsourcing in most units to commercial catering services managing canteens and warehouses, while isolated units in the Arctic rely on their own specialists preparing food from supplies delivered through the “northern delivery” system, and the main issue identified is the gap between budgetary funding and …	Yes						No smart wearables; infrastructure includes technological and refrigeration equipment, canteen inventory; outsourcing with partial digitalization through contracts and control systems			Yes			Isolated garrisons (Arctic) → reliance on “северный завоз” supply routes. Field-deployed units → food prepared with mobile kitchens. Outsourcing → logistical vulnerability in the field.	Yes			Yes	Yes	Yes	No biological biomarkers analyzed focus on economic and organizational aspects							Yes	Indirect – food organization influences troop readiness and morale	Indirect	Beneficial		Psihologic		Operational	Food Ration Norms (Russian Federation, 2007) and internal regulations for each force structure	Yes	Review
Мирошниченко И.И.	Способы повышения и восстановления когнитивных функций / Ways to Enhance and Restore Cognitive Functions” (Психиатрия / Psychiatry, 2020)	Not exclusively targeting military personnel, but discusses applicability to pilots, military staff, and special services where cognitive stimulants are used to maintain performance		Yes	Yes	Conditions of sleep deprivation, stress, and multitasking tasks (war, aviation, special operations); examples include the use of modafinil by military personnel in conflicts to prolong vigilance.		Yes				Not food rations but dietary supplements with vitamins B, C, D, and E providing neuroprotective and cognitive support; caffeine combined with glucose improving attention, working memory, and reaction speed; and other dietary compounds listed as potential brain foods including omega 3, flavonoids, curcumin, and choline.			Yes				tDCS (transcranial direct current stimulation) – positive cognitive effects up to 24h, including military applications; TMS (transcranial magnetic stimulation) and DBS (deep brain stimulation) – applied in clinical research; Halo Sport – commercial headsets for athletes, also applicable to military training	Yes	Yes	Yes			Sleep deprivation and stress → testing of modafinil and methylphenidate in soldiers and pilots; warfare and aviation scenarios where stimulants provide a cognitive “edge.”		Yes		Yes		Yes	No direct data from this review but reported effects on working memory reaction time vigilance and BDNF neurotrophic factor	Yes					Yes		Stimulants (modafinil, methylphenidate) and non-pharmacological interventions (aerobic exercise increasing BDNF, mindfulness, video games) improve vigilance, attention, memory, and cognitive functions.	Direct	Beneficial	Cognitiv	Psihologic	Fiziologic	Operational	Not explicit, but discusses military practices of using psychostimulants in war and aviation	Yes	Review
Cole RE, Jayne JM, O'Connor K, McGraw SM, Beyl R, DiChiara AJ, Karl JP.	Development and Validation of the Military Eating Behavior Survey	US Army soldiers (total n = 1561) recruited from eight military bases (2016–2019); construct validity phase included a subset of recruits in initial training (Fort Jackson, SC); demographics: mostly men (83 percent), enlisted (94 percent), mean age 23 years	Yes			Military personnel in initial and regular training, with emphasis on diversity of rank (officers vs. enlisted), sex, BMI status, and age.	Yes				Yes	Does not directly investigate supplementation or diets, but focuses on eating behaviors including meal frequency, patterns, eating speed, supplement use, and food choices, with 43 items on eating habits and 90 items on mediating factors.		Yes					Validated questionnaire (MEBS), psychometric analyses including Exploratory Factor Analysis, test-retest reliability, parallel-forms reliability; platform: paper and online administration		Yes		Yes		Nu simulează condiții de luptă; analizează factori specifici mediului militar: acces limitat la hrană, stres, privare de somn, standarde corporale obligatorii.	Yes		Yes		Yes	Yes	No physiological biomarkers validated scales 22 at endpoint hunger satiety appetite dietary restraint emotional eating perceived stress sleep military body image nutritional knowledge etc							Yes	The questionnaire can detect significant differences between sex, rank, BMI status, and age. Examples: females show more emotional eating, while males show faster eating rate and greater use of performance supplements. Officers score higher in nutritional knowledge and dietary patterns compared to enlisted personnel. Relevance: provides a tool to assess behaviors that may affect readiness, body w…	Indirect	Mixed	Cognitiv	Psihologic	Fiziologic		References to the Army Body Composition Program and U.S. Department of Defense initiatives on nutrition and readiness	Yes	Article
Corrigan SL, Roberts S, Warmington S, Drain J, Main LC.	Monitoring stress and allostatic load in first responders and tactical operators using heart rate variability: a systematic review	Tactical operators (including military personnel) and first responders (police officers, firefighters, paramedics); included studies with variable sample sizes, mostly more than 20 participants, some with 10 or fewer; all participants were active, healthy, and without diagnosed psychological disorders	Yes			Military and tactical operations (combat simulations, patrols, live-fire exercises), physically and cognitively demanding activities similar to combat environments.		Yes		Yes		No – the article does not investigate nutrition, with the intervention analyzed being stress and recovery monitoring through heart rate variability.						Yes	Heart Rate Variability (HRV) measured by time domain (RMSSD, SDNN), frequency domain (LF, HF, LF/HF ratio), and non-linear metrics (SD1, SD2) using portable and laboratory devices	Yes			Yes		Exposure to acute stress (intense physical effort, cognitive simulations, tactical situations) and repeated stress (training, long shifts, prolonged missions).	Yes		Yes		Yes	Yes	HRV RMSSD SDNN LF HF LF over HF SD1 SD2 correlation with cognitive and decision making performance					Yes			HRV decreases significantly during acute stress. HRV returns to baseline in the recovery phase (with variable timing). Chronically reduced HRV may indicate high allostatic load, representing a risk for health and readiness. Lower HRV values are associated with reduced decision-making performance. Evidence for HRV as a marker of chronic allostatic load is still limited.	Direct	Mixed	Cognitiv	Psihologic	Fiziologic	Operational		No	Systematic review
Hruby A, Lieberman HR, Smith TJ.	Symptoms of depression, anxiety, and post-traumatic stress disorder and their relationship to health-related behaviors in over 12,000 US military personnel: Bi-directional associations	Active military personnel from all branches of the US Armed Forces (Army, Navy, Air Force, Marine Corps, Coast Guard)	Yes			Not a specific mission; population-level analysis of readiness and exposure to operational stress (combat, unexpected mobilizations, humanitarian missions, natural disasters, unpredictable assignments).		Yes				Nutrition is not directly discussed; the focus is on health behaviors including body weight, physical activity, alcohol consumption, smoking, and sleep.						Yes	No smart devices, but use of the Health Related Behaviors Survey (HRBS) – a digital/online tool for health monitoring at the DoD level		Yes				Exposure to typical military stressors: combat and war theaters, humanitarian and disaster relief missions, and occupational stress (mobilizations, poor professional relations, low job satisfaction).	Yes	Yes	Yes	Yes		Yes	Self reported symptoms depression PHQ9 GAD GAD7 PTSD PCLC behaviors BMI minutes of moderate and vigorous physical activity days of strength training alcohol consumption smoking sleep hours					Yes	Yes		Short sleep (<7 h/day) is associated with increased risk of depression, GAD, and PTSD; each additional hour of sleep reduces risk by 16–32%. Obesity is bidirectionally associated with depression and anxiety, while PTSD shows weaker associations after adjustment. Moderate and vigorous physical activity reduces the odds of all disorders, especially PTSD (OR ~0.59 for 150–299 min MPA/week). Strength…	Indirect	Mixed	Cognitiv	Psihologic		Operational	But highlights the link between readiness and health behaviors (U.S. Department of Defense Health Related Behaviors Survey, 2015)	No	Article
Varanoske AN, Harris MN, Hebert C, Howard EE, Johannsen NM, Heymsfield SB, Greenway FL, Margolis LM, Lieberman HR, Church DD, Ferrando AA, Rood JC, Pasiakos SM.	Effects of testosterone undecanoate on performance during multi-stressor military operations: A trial protocol for the Optimizing Performance for Soldiers II study	Young healthy physically active men aged 18–35, recruited to simulate soldier characteristics, according to Army Regulation 600–9 for body composition; n = 32 (randomized: 16 placebo, 16 testosterone); not active military, but study designed to reproduce soldier physiology under SUSOPS	Yes			SUSOPS – simulated sustained multi-stressor military operations (20 days) involving severe energy deficit (−1000 kcal/day on “low stress” days, −3000 kcal/day on “high stress” days), sleep deprivation (8 h/day vs. 4 h/day), and high physical effort including 31 kg load carriage marches, operational-type exercises (load carrying, battle rope, digging, etc.), jogging, cycling, and resistance traini…				Yes		Controlled diet based on Meal Ready to Eat with a fixed distribution of 15 percent protein, 55 percent carbohydrate, and 30 percent fat, with water provided ad libitum and hydration monitored, and energy intake tracked with adjustments of plus or minus 200 kcal as needed during the baseline phase.	Yes						Actigraph wGT3X-BT accelerometer for physical activity, ReadiBand™ actigraphy for sleep monitoring, heart rate monitoring via Zephyr Bioharness™	Yes					SUSOPS model simulating austere military operations: cumulative energy deficit =43,380 kcal in 20 days, sleep deprivation, and operational physical activities.	Yes		Yes	Yes	Yes		Primary military relevant performance vertical jump 3RM deadlift Wingate VO2max 4 km ruck march secondary body composition DXA BIA four compartment model muscle protein turnover synthesis breakdown net balance muscle biopsies stable isotopes hormonal total and free testosterone LH FSH IGF1 GH insulin cortisol catecholamines metabolic lipids glucose beta hydroxybutyrate inflammatory markers IL6 co…		Yes	Yes	Yes	Yes	Yes	Yes	Hypothesis: a single dose of testosterone undecanoate (750 mg) will maintain muscle mass and limit total body mass loss, improve or preserve military-relevant physical performance, not negatively affect cognitive function or mood, and allow faster recovery after SUSOPS.	Direct	Beneficial	Cognitiv	Psihologic	Fiziologic	Operational	Standard MRE ration used as the primary food source during the stress phase	Yes	RCT
Geretto M, Ferrari M, De Angelis R, Crociata F, Sebastiani N, Pulliero A, Au W, Izzotti A.	Occupational Exposures and Environmental Health Hazards of Military Personnel	Military personnel exposed to various operational and occupational contexts; examples include Gulf War veterans and soldiers exposed to chemical agents (sulfur mustard, sarin), pesticides, fuels, heavy metals, and radiation; analysis based on epidemiological and biomonitoring studies		Yes		Missions in theaters of operations (Persian Gulf, recent conflicts) and routine military occupational activities, with varied roles and multiple exposures (chemical, biological, physical).	Yes	Yes				The article does not address nutritional interventions.						Yes	Biomonitoring (biological analyses for toxic exposures), environmental assessments and epidemiological methods for health surveillance						War theaters involving chemical weapons and toxic agents, with chronic occupational exposures in military bases (pesticides, fuels, radiation, metals) and complex interactions between multiple stressors.	Yes			Yes		Yes	Chemical agents metabolites of sarin and sulfur mustard heavy metals Pb Hg uranium oxidative stress and inflammation markers biomarkers of exposure to pesticides and fuels		Yes						Military exposures are associated with respiratory diseases, cancers, neuropsychiatric disorders, and chronic illnesses. Existing studies are limited by the lack of control groups and the heterogeneity of exposures. There is a need to combine epidemiology with biomonitoring to clearly identify causal relationships. Proposed solution: integrated health surveillance and biomonitoring programs for e…	Indirect	Negative	Cognitiv	Psihologic	Fiziologic			No	Review
Stubbs BJ, Koutnik AP, Volek JS, Newman JC.	From bedside to battlefield: intersection of ketone body mechanisms in geroscience with military resilience	Does not include a direct military sample, translational review; targeted population: active military personnel and veterans exposed to stressors that accelerate aging pathways (traumatic brain injury, sarcopenia, trauma recovery)		Yes		Situations with high physiological and cognitive stress including traumatic brain injuries, muscle injuries, and recovery following exertion or trauma; contexts such as intensive training, operations with TBI risk, and extreme metabolic exposures.	Yes	Yes			Yes	Ketogenic diet characterized by low carbohydrate and high fat intake, with exogenous ketones including BHB salts, medium chain triglycerides, and ketone esters, with potential applications in neuroprotection, anticatabolic effects, and anti inflammatory action.		Yes	Yes				No – the intervention is metabolic (nutritional/pharmacological)						Traumatic Brain Injury (TBI) in military personnel, muscle recovery after severe injuries, and conditions of metabolic stress, hypoxia, inflammation, and accelerated aging processes during operations.	Yes		Yes	Yes		Yes	Metabolic BHB AcAc NAD plus to NADH NLRP3 inflammasome epigenetic histone deacetylases HDACs beta hydroxybutyrylation functional cognitive function inflammation muscle regeneration		Yes	Yes	Yes		Yes		Ketone bodies reduce cerebral edema, apoptosis, and maladaptive inflammation, improve brain metabolism and behavioral outcomes in animal models, show early clinical benefits in adolescents post-concussion and severe TBI trials, exert anticatabolic effects on muscle by reducing proteolysis and muscle loss, activate protein synthesis via mTORC1, promote satellite cell regeneration and post-injury r…	Direct	Beneficial	Cognitiv	Psihologic	Fiziologic		Reference to the use of ketogenic diets in military personnel for body fat reduction	No	Review
Oliver LS, Sullivan JP, Russell S, Peake JM, Nicholson M, McNulty C, Kelly VG.	Effects of Nutritional Interventions on Accuracy and Reaction Time with Relevance to Mental Fatigue in Sporting, Military, and Aerospace Populations: A Systematic Review and Meta-Analysis	Studies included in the meta-analysis targeted athletes, military personnel, and aerospace populations; in the military context: soldiers in sustained operations, weapons firing, vigilance tasks, and combat simulations		Yes		Sustained operations (up to 24–51 hours with sleep restriction) involving marksmanship tests, vigilance, rapid reaction, and executive tasks.		Yes			Yes	Caffeine delivered as capsules, gum, beverages, or nasal spray; carbohydrates provided through drinks, mouth rinse, or electrolyte solutions; beta alanine supplementation at 12 g per day for 14 days; and energy drinks combining caffeine, carbohydrates, guarana, and ginseng.			Yes				No actual smart technologies analyzed, but standardized computerized cognitive tests (Stroop, Flanker, PVT, ANAM, Simon task) were used, applicable also in military settings			Yes			Mental fatigue induced by continuous operations and sleep deprivation, under high cognitive effort conditions comparable to military and aerospace environments.		Yes	Yes	Yes			Cognitive performance reaction time and accuracy main indicators physiological and perception markers mental fatigue vigilance attention						Yes		Energy drinks au avut cel mai consistent efect pozitiv asupra timpului de reacție. Cafeina: rezultate mixte, în ansamblu fără efect semnificativ pe reacție sau acuratețe. Carbohidrați: nu au îmbunătățit semnificativ performanța cognitivă (RT/accuracy). Beta-alanină: fără efecte clare asupra performanței cognitive în studii militare (inclusiv în operații simulate). Concluzie generală: doar băuturi…	Direct	Mixed	Cognitiv			Operational	References to the use of caffeine in approved formats (gum, capsules) for soldiers	No	Sistematic review
Beckner ME, Main L, Tait JL, Martin BJ, Conkright WR, Nindl BC.	Circulating biomarkers associated with performance and resilience during military operational stress	Soldiers and military personnel exposed to military operational stress (narrative analysis of the existing literature)	Yes			Operations with intense stress including special training, field exercises, and missions with high physical and psychological demands.	Yes	Yes		Yes		Nu discută nutriția direct, ci monitorizarea biomarkerilor pentru a ghida intervențiile (posibil complementar cu nutriție, exerciții, somn și farmacologie).						Yes	Proposes development of real-time physiological monitoring technologies for biomarkers (wearables, biosensors), not yet widely implemented but anticipated as future solutions for early identification of vulnerable soldiers	Yes					High physiological and psychological stress from complex military environments activates the SNS, HPA axis, and immune system (e.g., sustained exercise, sleep deprivation, multitasking, exposure to heat/cold, trauma risk).	Yes	Yes	Yes	Yes		Yes	Neuroendocrine cortisol epinephrine norepinephrine NPY BDNF inflammatory IL6 IL1 beta IL4 IL10 TNF alpha anabolic and growth IGF I testosterone DHEA	Yes	Yes		Yes				Energy drinks had the most consistent positive effect on reaction time, caffeine showed mixed results with no overall significant effect on reaction or accuracy, carbohydrates did not significantly improve cognitive performance (RT/accuracy), beta-alanine showed no clear effects on cognitive performance in military studies (including simulated operations), and overall only energy drinks appeared …	Direct	Beneficial	Cognitiv	Psihologic	Fiziologic	Operational	The article suggests integrating biomarkers into a military readiness framework	No	Review
Bulmer S, Aisbett B, Drain JR, Roberts S, Gastin PB, Tait J, Main LC.	Sleep of recruits throughout basic military training and its relationships with stress, recovery, and fatigue	45 Australian recruits (37 men, 8 women), mean age 25 years (standard deviation 7.2), all met the minimum fitness requirements for enlistment	Yes			Basic Military Training (BMT), 12 weeks at the Army Recruit Training Centre, Kapooka, including activities such as team building, military skills, shooting, navigation, field exercises, marches, and intensive physical training.	Yes					The article focuses on sleep, stress, and fatigue rather than nutrition.						Yes	ActiGraph GT9X for objective sleep monitoring (duration, efficiency, awakenings), self-report scales: Likert for sleep quality, SRSS (Short Recovery Stress Scale) for stress and recovery, Samn–Perelli scale for fatigue (pre- and post-sleep)	Yes			Yes		Multi-stressor basic military training environment with sleep restriction (average 6.3 h/night), interrupted sleep during field exercises (weeks 10–11), and increased training volume with high cognitive/physical demands.		Yes	Yes	Yes		Yes	Objective sleep duration efficiency awakenings subjective sleep self reported quality psychological stress recovery fatigue scores						Yes		Sleep averaged 6.3 h/night with 85.6% efficiency, below the optimal threshold (≥7–8 h); stress was higher in the first 3 weeks and week 10 (field exercises), recovery was lowest in week 10 and highest in recovery weeks (6 and 12), fatigue was elevated pre-sleep in weeks 10–11 but decreased post-sleep though still significant in field phases, subjective sleep quality was the strongest predictor of…	Direct	Negative	Cognitiv	Psihologic	Fiziologic			No	Article
Proessl F, Canino MC, Beckner ME, Conkright WR, LaGoy AD, Sinnott AM, Eagle SR, Martin BJ, Sterczala AJ, Roma PG, Dretsch MN, Mi Q, Ferrarelli F, Germain A, Connaboy C, Nindl BC, Flanagan SD.	Use-dependent corticospinal excitability is associated with resilience and physical performance during simulated military operational stress	53 participants (13 women), aged 18–41 years, active or recently retired within the last two years from military service (Army, Marines, Navy, Air Force, ROTC), all healthy, without contraindications for transcranial magnetic stimulation and without severe psychiatric disorders		Yes		Simulated Military Operational Stress (SMOS), 5 days, including 2 days of operational stress with 50% caloric restriction and 4 hours of sleep per night (2 × 2 h), with tasks such as the Tactical Mobility Test (TMT) involving ruck march, casualty drag, water can carry, and shuttle runs.				Yes		Energy intake was set at 100 percent of total daily energy expenditure during baseline and recovery, reduced to 50 percent of total daily energy expenditure on days 2 and 3 of SMOS, with complete caffeine restriction.							Transcranial Magnetic Stimulation (TMS) for corticospinal excitability (CSE), polysomnography for sleep monitoring, air-displacement plethysmography (BodPod) for body composition, indirect calorimetry for VO₂peak	Yes			Yes		Multistressor: caloric restriction, sleep restriction/disruption, intense physical and cognitive effort; ecological military stress model with tactical tasks.		Yes	Yes		Yes	Yes	Neurophysiological corticospinal excitability MEPmax for vastus lateralis and first dorsal interosseus hormonal cortisol BDNF GH IGF I psychological Connor Davidson Resilience Scale CDRISC Profile of Mood States POMS	Yes			yes	Yes	Yes		Lower-limb CSE was associated with physical activity, resilience, and TMT performance, with the HIGH-CSE group showing greater resilience, higher physical activity, and better TMT performance, while military performance was maintained during SMOS despite mood deterioration (increased fatigue, confusion, decreased vigor), with endocrine responses showing post-exercise cortisol increase then decrea…	Direct	Beneficial	Cognitiv	Psihologic	Fiziologic	Operational	Only standardized caloric intake for the protocol	No	Article
Tait JL, Drain JR, Bulmer S, Gastin PB, Main LC.	Factors Predicting Training Delays and Attrition of Recruits during Basic Military Training	46 Australian Army recruits (39 men, 9 women), mean age 24 years (standard deviation 7), participants in the 12-week Basic Military Training course at the Army Recruit Training Centre, Kapooka	Yes			Basic Military Training (12 weeks).	Yes					No							ActiGraph GT9X (activity, sleep)	Yes			Yes		Multistressor environment: intensive military training, field exercises, rucksack marches, and sleep restriction.		Yes	Yes			Yes	Salivary cortisol and testosterone	Yes			Yes				22% of recruits were delayed or withdrawn, with high cortisol, fatigue, and stress increasing the risk of injury and attrition, while higher fitness levels and testosterone were protective, and women had a higher risk of injuries that was attenuated after adjustment for VO₂max.	Direct	Mixed		Psihologic	Fiziologic	Operational		No	Article
Gaździńska A, Jagielski P, Turczyńska M, Dziuda Ł, Gaździński S.	Assessment of Risk Factors for Development of Overweight and Obesity among Soldiers of Polish Armed Forces Participating in the National Health Programme 2016-2020	1096 male soldiers (Caucasian) from the Polish Armed Forces, mean age 36 years (standard deviation 8), distribution: Navy (370), Land Forces (283), Air Force (184), Warsaw Garrison (86), Territorial Defence Forces (41)		Yes		Active military personnel from various branches, participants in the National Health Program 2016–2020.					Yes	No direct nutritional interventions were applied; the focus was on eating habits including number of meals, snacks, fast food consumption, sweets, and sugar sweetened beverages.		Yes					No						Epidemiological assessment in peacetime within the military environment exposed to occupational stress, food restrictions during missions, and sedentary behavior in certain roles.				Yes	Yes	Yes	BMI WHO weight height diet related behaviors physical activity sleep duration stress						Yes		49.6% overweight, 17.3% obese, only 33% normal weight, with risk factors for obesity including age >40 years (OR 4.46), ≤6h sleep/night (OR 1.74), emotional eating (OR 3.64), overweight/obese mother (OR 2.86), overweight/obese father (OR 1.78), exercise ≤2 days/week (OR 2.28), and >2h/day TV (OR 1.54), while the presence of four risk factors simultaneously increased obesity risk from 12% to 87%.	Indirect	Negative		Psihologic	Fiziologic	Operational		No	Article
LaGoy AD, Cashmere JD, Beckner ME, Eagle SR, Sinnott AM, Conkright WR, Miller E, Derrow C, Dretsch MN, Flanagan SD, Nindl BC, Connaboy C, Germain A, Ferrarelli F.	A trait of mind: stability and robustness of sleep across sleep opportunity manipulations during simulated military operational stress	68 military personnel (54 men, 14 women), active, reservists, or National Guard, aged 18–41 years, eligible for deployment	Yes			Simulated Military Operational Stress (SMOS) protocol, 5 days, including military cognitive and physical tests such as ruck march, marksmanship, and tactical tasks.				Yes		Energy intake was 100 percent during baseline and recovery, with a 50 percent caloric restriction on days 2 and 3.		Yes					Polysomnography (Compumedics Grael 4K), EEG spectral analysis (NREM: delta, theta, alpha, sigma, beta), actigraphy/continuous monitoring	Yes			Yes		Multistressor: caloric restriction, fragmented sleep (2 × 2h on consecutive nights), high physical and cognitive load.		Yes	Yes		Yes	Yes	EEG parameters spectral activity NREM delta theta alpha sigma beta sleep architecture N1 N2 SWS REM SE psychological scores PSQI ISI ESS resilience Connor Davidson Resilience Scale trauma history questionnaire						Yes		NREM alpha and sigma absolute were very stable and robust (trait-like), regardless of duration or time, while other parameters (SWS, delta, theta, beta) were stable only at 8h but unstable in 2h naps, with higher resilience associated with greater sleep stability and trauma combined with low resilience associated with reduced stability especially in short naps, whereas REM and overall sleep archi…	Direct	Beneficial	Cognitiv	Psihologic	Fiziologic			No	Experimental protocol
Bulmer S, Drain JR, Tait JL, Corrigan SL, Gastin PB, Aisbett B, Rantalainen T, Main LC.	Quantification of Recruit Training Demands and Subjective Wellbeing during Basic Military Training	35 Australian recruits (29 men, 6 women), mean age 25 years (standard deviation 7), height 177 cm (standard deviation 10), weight 76 kg (standard deviation 15)	Yes			Basic Military Training (BMT), 12 weeks at the Army Recruit Training Centre, Kapooka.	Yes					No							ActiGraph GT9X accelerometer (monitoring steps, intensity, energy expenditure), questionnaires: MTDS (Multi-component Training Distress Scale), RPE (Rating of Perceived Exertion), NASA-TLX (cognitive load)	Yes			Yes		Multistressor environment of BMT training: intense physical effort, cognitive and military tasks, fragmented sleep, and field exposure.		Yes	Yes	Yes		Yes	Fitness push ups sit ups VO2peak beep test subjective stress fatigue sleep physical symptoms depression MTDS physical activity steps per day minutes at intensities energy expenditure					yes	Yes		17,000 steps per day and ~18 MJ/day energy expenditure, fitness increased between weeks 2–8 (push-ups, sit-ups, VO₂peak +4.96 mL/kg/min), wellbeing decreased in week 10 during field multi-stressor conditions and increased in weeks 6 and 12 during recovery, subjective wellbeing was correlated with stress level and cognitive tasks, and women reported higher MTDS scores indicating greater distress.	Direct	Mixed	Cognitiv	Psihologic	Fiziologic	Operational		No	Article
Koltun, Kristen J.; Bird, Matthew B.; Lovalekar, Mita; Martin, Brian J.; Mi, Qi; Nindl, Bradley C.	Changes in eating pathology symptoms during initial military training in men and women and associations with BMI and injury risk	598 US Marine Corps candidates (469 men, 129 women), mean age 25 years	Yes			Officer Candidates School (OCS), 10 weeks of intensive physical and military training.	Yes					Diet controlled by the OCS environment with limited access to food and only standardized meals available.						Yes	No – only validated EPSI questionnaires and standardized anthropometric measurements						Psychologically and physically demanding environment: restricted access to food, military stress, and intense physical tasks.			Yes		Yes	Yes	EPSI Eating Pathology Symptoms Inventory body dissatisfaction binge eating purging restricting cognitive restraint excessive exercise muscle building negative attitudes toward obesity BMI musculoskeletal injury data						Yes	Yes	At baseline women had higher scores for body dissatisfaction, binge eating, purging, and restricting, during OCS body dissatisfaction decreased in women, cognitive restraint decreased in both sexes, restricting and purging decreased while binge eating increased, muscle building and excessive exercise decreased, negative attitudes toward obesity decreased in men, BMI decreased in men but increased…	Indirect	Mixed	Cognitiv	Psihologic	Fiziologic	Operational		No	Article
Ostfeld I, Hoffman JR.	The Effect of β-Alanine Supplementation on Performance, Cognitive Function and Resiliency in Soldiers	Active soldiers, especially from special operations units; also included were simulated military operation studies with reservists and ROTC students		Yes	Yes	High-intensity tactical tasks including loaded marches, navigation, live-fire under stress, and endurance exercises, with 24-hour operational simulations involving sleep deprivation.				Yes		Supplementation with beta alanine using different protocols such as 6 g per day for 4 weeks or 12 g per day for 1 to 2 weeks, with the aim of increasing muscle and brain carnosine content.			Yes				No						Prolonged military effort, sleep deprivation, physical and psychological stress, heat exposure, and risk of PTSD/mTBI.	Yes	Yes	Yes			Yes	Physical performance explosive power sprints loaded marches tactical shooting cognitive serial sevens reaction time shooting accuracy under live fire mathematical tasks under stress inflammation IL10 anti inflammatory animal models BDNF brain inflammatory response PTSD and mTBI symptoms	Yes	Yes			yes	Yes		Physical performance: beta-alanine increased lower-body strength, maintained accuracy and speed in tactical shooting, and improved performance in casualty carry tasks; cognitive effects were mixed with clear benefits only under operational stress such as live-fire shooting or math tasks under high anxiety; immune: supplementation with 12 g/day increased IL-10 after intense military training sugge…	Direct	Mixed	Cognitiv	Psihologic	Fiziologic	Operational		No	Review
Maculewicz E, Pabin A, Dziuda Ł, Białek M, Białek A.	Selected Exogenous (Occupational and Environmental) Risk Factors for Cardiovascular Diseases in Military and Aviation	Military personnel and military aviators (including fighter jet, helicopter, and transport pilots), with emphasis on chronic occupational and environmental exposure	Yes			Military flights (training and operations), combat missions, repeated exposure to hypoxia, noise, accelerations, and occupational stress.	Yes	Yes				No							No						Noise (>85–140 dB, including weapons, aircraft, helicopters), altitude and hypoxia (PaO₂ decrease, acute hypoxia risk >3000 m), acceleration forces (up to +9Gz), occupational stress and PTSD, smoking and oral health.	Yes			Yes		Yes	General cardiovascular markers hypertension HR variability LDL HDL triglycerides CRP IL6 inflammatory and oxidative stress markers ROS leukocyte adhesion impaired vasodilation oral health periodontitis prevalence TNF alpha IL1 IL6 IL8 CRP		Yes			Yes		Yes	Noise leads to hypertension, endothelial dysfunction, and accelerated atherosclerosis progression; hypoxia reduces O₂ saturation, impairs cognition (attention, memory, reaction), and increases pilot error risk; G-forces cause lipid changes (higher HDL, lower TAG) but carry risk of autonomic dysfunction; occupational stress/PTSD is associated with hypertension, arrhythmias, myocardial infarction, …	Direct	Negative	Cognitiv	Psihologic	Fiziologic	Operational		No	Review
Dhillon NS, Jeon N, Gurkan UA, Gupta AS, Bonomo RA, Drummy LF, Zhang M, Chance MR.	Military Medicine and Medical Research as a Source of Inspiration and Innovation to Solve National Security and Health Challenges in the 21st Century	Not a single group but active military personnel, pilots, veterans, and military medical staff, general analysis of innovations applicable at the armed forces level	Yes			Operations in extreme environments (aviation, modern warfare, severe climate), battlefield trauma management, prevention of emerging infectious diseases (including COVID-19), and recovery and support for veterans.		Yes		Yes	Yes	Not focused on nutrition per se; emphasis is on biomedicine, biosensors, and translational medicine solutions.						Yes	Electrochemical biosensors for real-time monitoring of biomarkers (lactate, cortisol, NPY), nanostructured microneedles for stress marker detection, wearables (rings, bracelets, watches) integrated with molecular biomarkers, SynthoPlate synthetic platelets for trauma and hemorrhage, CAR-T and BAFF-CAR-T therapies and checkpoint inhibitors as cancer immunotherapies funded by DoD	Yes			Yes		Military aviation: cognitive fatigue in pilots associated with increased proinflammatory cytokines; combat trauma: trauma-induced coagulopathy and hemorrhage (lethal triad); climate and pandemics: climate change and COVID-19 increase infectious risks; modern conflicts: multidrug-resistant bacteria and battlefield infections (Iraq, Afghanistan).	Yes			Yes	Yes	Yes	MCP1 MCP4 lactate cortisol NPY proinflammatory cytokines IL6 etc	Yes	Yes	Lactate					Cognitive fatigue in pilots is correlated with systemic inflammation, real-time biomarker monitoring is essential for readiness and accident prevention, SynthoPlate reduces bleeding time and increases survival in the golden hour, and military biomedical innovations (biosensors, immunotherapies) are applicable to society, with no military nutrition standard mentioned as the focus is biomedical and…	Direct	Beneficial	Cognitiv	Psihologic	Fiziologic			No	Review
Koltun KJ, Bird MB, Forse JN, Nindl BC.	Physiological biomarker monitoring during arduous military training: Maintaining readiness and performance	Military personnel in training or operating in multi-stressor environments (recruits, advanced courses, various units; both sexes) from the studies synthesized in the review	Yes			Demanding military training and operations with high physical and cognitive loads, including loaded marches, field exercises, and sleep deprivation.	Yes	Yes				Caloric supplementation or refeeding during demanding courses to mitigate energy deficit, loss of lean mass, and endocrine disturbances, with mentions of carbohydrate and protein intake post exercise in the context of recovery.			Yes				Wearables/physiological monitoring (HR, HRV, actigraphy), minimally invasive sampling (saliva, blood/urine microsampling) and multimarker panels	Yes			Yes		Multistressor environments: energy deficit, sleep deprivation/disruption, high workload, psychological strain, environmental conditions (heat/cold).	Yes	Yes	Yes		Yes	Yes	Endocrine testosterone IGF1 cortisol inflammation and stress IL6 CRP muscle damage CK myoglobin bone P1NP BAP CTX TRAP5b metabolic glucose insulin leptin ghrelin cardiorespiratory and neuromuscular HR HRV performance and fatigue metrics sleep actigraphy	Yes	Yes	Yes	Yes	Yes		Yes	Intense training induces energy deficit, decreased testosterone/IGF-1, increased cortisol and inflammation, loss of BM/FFM and alterations in bone turnover, while energy supplementation during the course can mitigate lean mass loss and delay cortisol rise to support performance, with no single biomarker sufficient, requiring integrated multidomain monitoring with robust analyses for operational d…	Direct	Mixed	Cognitiv	Psihologic	Fiziologic	Operational		No	Review
Main LC, McLoughlin LT, Flanagan SD, Canino MC, Banks S.	Monitoring cognitive function in the fatigued warfighter: A rapid review of cognitive biomarkers	Active military personnel (various branches) from the studies included in the review (2002–2022)	Yes			Operations and training with intense mental and physical tasks, including mission simulations, extended shifts, and sleep deprivation.	Yes	Yes				Caffeine and carbohydrates mentioned as temporary countermeasures for vigilance.			Yes				Computerized cognitive tests on portable devices (tablet/laptop); in some studies, actigraphy for sleep	Yes			Yes		Multistressor environments: sleep deprivation/disruption, operational stress, sustained physical effort, hypoxia, energy restrictions.	Yes	Yes	Yes		Yes	Yes	Cognitive indices vigilance PVT reaction time accuracy working memory executive functions Stroop Flanker Go NoGo ANAM some studies included physiological indicators of sleep and fatigue					Yes	Yes		Fatigue and sleep deprivation reduce vigilance, increase reaction time, decrease accuracy, and impair decision-making, with standardized cognitive tests detecting this decline under operational stress, while caffeine and sometimes carbohydrates can temporarily mitigate performance decrements.	Direct	Negative	Cognitiv	Psihologic	Fiziologic			No	Review
Troncoso MR, Wilson C, Scott JM, Deuster PA.	Exploring Influences of Eating Behaviors Among Emerging Adults in the Military	Junior active-duty US Navy sailors aged 18–25 years (n = 32; 53 percent women, 47 percent men; grades E1–E4; occupations: Hospital Corpsman and Master-at-Arms)	Yes			Non-deployed settings (naval bases in Maryland), with participants at the beginning of their careers living in barracks or base housing, serving in security or medical support roles.	Yes	Yes			Yes	It was not a nutritional intervention but an ethnographic study, with diet quality assessed using the Healthy Eating Score 7 showing an average of 21.5 out of a maximum of 35. Positive factors included cooking knowledge and skills, support from peers and leaders, access to healthy foods, and educational programs, while negative factors included stress, peer pressure, lack of access to cooking or …		Yes					No – only qualitative analysis tools (NVivo) and standardized questionnaires (HES-7)				Yes		Life in barracks with limited kitchen access, time pressure, long shifts (12h), “hurry-up-and-eat” culture, COVID-19 pandemic (restricted access to gyms and dining facilities), and “mission first” norms promoting fast, cheap, and convenient eating.			Yes	Yes	Yes	Yes	No biological biomarkers analyzed only nutritional questionnaire and qualitative observations							Yes	Indirect – impact on cognitive and physical performance was noted due to poor nutrition, but no objective measurements were conducted.	Indirect	Neutral/None	Cognitiv		Fiziologic	Operational	DoD Total Force Fitness Framework and U.S. Navy readiness policies; focus on the biannual Physical Readiness Test (PRT) and maintenance of body composition	Yes	Article
Parastouei K, Rostami H, Chambari M.	The association between a priori dietary patterns and psychological disorders in military personnel	Iranian military personnel, men, n = 400, mean age 39 years (standard deviation 5, range 30–60), recruited from military centers affiliated with Baqiyatallah University of Medical Sciences	Yes			Active military personnel in service (non-deployed), with general staff roles in Iranian military units.	Yes					Four a priori dietary patterns were evaluated using a 168 item FFQ: DASH, Mediterranean Diet, Dietary Inflammatory Index, and Healthy Eating Index 2015. Results showed that high adherence to the Healthy Eating Index 2015 was associated with lower odds of anxiety (OR 0.51) and stress (for Q2, p=0.04), high adherence to the Dietary Inflammatory Index was associated with increased odds of anxiety (O…		Yes					No – classical instruments used: validated FFQ, DASS-21 for mental health, IPAQ for physical activity, SPSS for statistical analysis	Yes			Yes		No combat conditions or extreme exposures; study conducted in a standard military environment, but participants experienced psychological stress and high performance demands.			Yes	Yes		Yes	No direct biological biomarkers analyzed only mental health questionnaires DASS21 and anthropometric indicators BMI weight height					Yes	Yes		Indirect – an anti-inflammatory diet (HEI-2015) was associated with lower anxiety and stress, which may influence cognitive performance, but no objective measurements were conducted.	Indirect	Beneficial	Cognitiv	Psihologic	Fiziologic		No specific military standards mentioned, only international dietary patterns (DASH, Mediterranean Diet, HEI-2015, DII)	Yes	Article
Beckner ME, Lieberman HR, Hatch-McChesney A, Allen JT, Niro PJ, Thompson LA, Karl JP, Gwin JA, Margolis LM, Hennigar SR, McClung JP, Pasiakos SM.	Effects of energy balance on cognitive performance, risk-taking, ambulatory vigilance and mood during simulated military sustained operations (SUSOPS)	Active-duty US Army soldiers, healthy men, n = 10, mean age 22 years (standard deviation 2), mean weight 87 kg (standard deviation 1)		Yes		Simulated Sustained Operations (SUSOPS) for 72 hours, including Warfighter-type activities (casualty drag, live-fire exercises, load carriage ~32 kg, defensive positions with sandbags).				Yes		Comparison of two regimens: energy balance with prescribed intake equal to 100 percent of total daily energy expenditure about 5000 to 6000 kcal per day, and energy deficit with intake reduced to 45 percent of total daily energy expenditure about minus 2047 kcal per day or a 43 percent deficit, with personalized diets prepared by dietitians and water provided ad libitum.		Yes					Yes – wrist-worn vigilance monitor (USARIEM Vigilance Monitoring System with randomized vibrotactile stimuli) for real-time assessment of sustained attention	Yes			Yes		72h SUSOPS with restricted sleep (4h/night), intensive daily physical activity (3–5 h/day moderate–vigorous aerobic exercise, load carriage, military-specific tasks), and metabolic and psychological stress.		Yes	Yes			Yes	Biomarkers analyzed no direct biological biomarkers only cognitive and psychological tests Profile of Mood States POMS Matching to Sample spatial memory grammatical reasoning Balloon Analogue Risk Task BART N back working memory Psychomotor Vigilance Test PVT Evaluation of Risks Scale EVAR						Yes		Energy deficit led to increased risk-taking behavior and decreased self-control, while vigilance, working memory, and reasoning deteriorated during SUSOPS regardless of diet; balanced energy did not prevent declines in memory, vigilance, and mood but reduced risk and improved self-control	Direct	Negative	Cognitiv	Psihologic	Fiziologic		No formal standards mentioned (e.g., Military Dietary Reference Intakes), but the study is in the context of U.S. Army nutritional research	Yes	Article
Elbin RJ, Trbovich A, Womble MN, Mucha A, Fedor S, Stephenson K, Holland C, Dollar C, Sparto P, Durfee K, Patterson CG, Smith CN, Huppert TJ, Okonkwo DO, Collins MW, Kontos AP.	Targeted multidomain intervention for complex mTBI: protocol for a multisite randomized controlled trial in military-age civilians	Civilians of military age (18–49 years) diagnosed with complex mild traumatic brain injury (mTBI), planned n = 250 with an estimated 200 final after attrition; population chosen for military relevance as mTBI affects approximately 18,000 US service members annually			Yes	It is not a field exercise but a clinical protocol for recovery after mTBI, in a militarized context involving civilians of military age in the USA participating in a multicenter trial (Pittsburgh and Virginia).					Yes	It is not a nutritional intervention per se, but nutrition is included as part of the standard behavioral management package along with sleep regulation, stress reduction, and hydration applied in the control group. In T-MD, interventions are personalized by domain, including anxiety and mood, cognitive, migraine, ocular, vestibular, sleep, and autonomic.						Yes	Yes – fNIRS (functional near-infrared spectroscopy) for measuring cerebral blood flow and neural activation, plus Fitbit Inspire 2 for sleep and activity monitoring, and daily text messaging system for compliance monitoring	Yes			Yes		Complex mTBI with persistent symptoms (migraine, vestibular issues, sleep disturbances, autonomic dysfunction) affecting military readiness; aim is to accelerate return to activity/duty (RTA/D) and reduce care costs.		Yes				Yes	No classical biological biomarkers main measures Neurobehavioral Symptom Inventory NSI Patient Global Impression of Change PGIC and fNIRS brain activation secondary cognitive tests balance sleep pain physical activity						Yes		Protocol study – no published results yet; objective: T-MD will improve symptoms, cognitive functioning, mood, and recovery speed compared to standard management.	Direct	Beneficial	Cognitiv	Psihologic	Fiziologic			No	RCT
Hatch-McChesney A, Smith TJ.	Nutrition, Immune Function, and Infectious Disease in Military Personnel: A Narrative Review	Active military personnel (men and women from different branches – Army, Navy, Marines, Air Force); the study is a narrative review, with the population synthesized from multiple sources including recruits, soldiers in training, and personnel deployed in theaters of operations		Yes		Various military scenarios including basic training, deployed operations (combat and non-combat), and exposure to austere conditions and multiple stressors such as intense physical effort, sleep deprivation, psychological stress, crowding, and pathogen exposure.	Yes	Yes			Yes	Inadequate energy and protein intake leads to immunosuppression, while protein and amino acid supplementation accelerates recovery of skin barriers after sleep stress, and post exercise protein in Marine recruits reduces medical visits. Key micronutrients include vitamin D, which is often deficient in recruits and whose supplementation increases SIgA and reduces respiratory infections; iron, with…			Yes				No smart technologies reported, only classical nutritional interventions (supplementation, fortification, dietary intake)			Yes			Intense training (e.g., Ranger training, Special Forces Assessment), deployments in austere theaters (Afghanistan, Iraq), exposure to COVID-19 and other infectious agents in barracks and crowded spaces.			Yes	Yes	Yes		Salivary SIgA leukocytes cytokines IL6 CRP hematological parameters iron hepcidin vitamin D levels endocrine parameters associated with obesity TNF alpha IL6 CRP			Yes				[go]()	Indirect – iron and vitamin D deficiencies may affect cognitive and physical performance, while obesity linked to inflammation and infections may reduce readiness.	Indirect	Negative	Cognitiv	Psihologic	Fiziologic	Operational	Yes – Military Dietary Reference Intakes (MDRIs) and Army Regulation 40-25: Nutrition and Menu Standards for Human Performance Optimization	Yes	Review
Anderson RE 3rd, Casperson SL, Kho H, Flack KD.	The Role of Dietary Protein in Body Weight Regulation among Active-Duty Military Personnel during Energy Deficit: A Systematic Review	Active military personnel (all participants in the eight included studies were men, from various branches: US Army, US Marines, Royal Marines, Airfield Defense Guards, Norwegian conscripts)		Yes		Situations of energy deficit (ED) due to field training, deployments, or initial training, with study durations ranging from 8 days to 6 months.	Yes	Yes			Yes	Protein intake varied between 0.5 g per kg per day and 2.4 g per kg per day, provided either through protein supplements such as shakes and bars or through MREs and planned menus. Results showed that 0.8 g per kg per day was necessary to maintain fat free mass, about 1.6 g per kg per day was optimal for limiting losses of fat free mass, and intake above 2.4 g per kg per day did not provide additi…		Yes					No – only classical methods: doubly labeled water (DLW), indirect calorimetry, DXA, bioimpedance, skinfolds			Yes			Severe energy deficit of up to −4203 kcal/day (e.g., US Marine SERE training), field exercises with load carriage and limited sleep (Afghanistan, Royal Marines), intense 30-day trainings or 6-month deployments.		Yes	Yes	Yes	Yes		Measurements of body mass body composition DXA skinfolds underwater weighing IGF1 SHBG testosterone metabolic markers			Yes	Yes	Yes			Indirect – physical performance (push-ups, sit-ups, run tests) was assessed, with some studies showing improvements from protein supplementation (e.g., whey protein leading to better push-up performance)	Indirect	Beneficial	Cognitiv		Fiziologic	Operational		No	Systematic review
Юматов E.Н.	Концепция легкого рациона питания военнослужащих РФ — ЛРП. Минимизация массогабаритных показателей / The Concept of Light Food Ration for Military Personnel of the Russian Federation or LFR” (Health, Food & Biotechnology, 2023)	Russian military personnel, focused on combat units (special forces, reconnaissance/diversion), where mobility and autonomy are critical			Yes	Short-duration, high-intensity military operations (raids, special missions), crisis situations, and natural disasters, in contexts where traditional logistics (bulky packages, field kitchen cooking) is not possible.	Yes					The proposed Light Food Ration is based on powdered products including protein hydrolysates, dextrin or glucose, and microencapsulated vegetable oils, with two composition variants: 30 to 35 percent protein derivatives and 65 to 70 percent carbohydrate derivatives providing about 2982 kcal per day, or 30 percent protein, 6 to 10 percent fat, and 60 to 64 percent carbohydrates providing about 3168…	Yes						No smart wearables, but food technologies: structural protein modification and hydrolysates to increase AA bioavailability, DIAAS (Digestible Indispensable Amino Acid Score) for protein quality assessment, nanofragmentation (5–100 nm) for bioactive peptides (antioxidant, antifungal, immunomodulatory)			Yes			Missions of 3–7 days with energy expenditure of 4000–4500 kcal/day, frequent food deficit (soldiers consume only 50% of needs in combat), body mass losses of 5–10% in under 30 days, relevant for UAV warfare where traditional logistics (CRP delivery) become visible and vulnerable.		Yes	Yes	Yes	Yes	Yes	No direct clinical data discussions on amino acid absorption nitrogen balance muscle protein synthesis MPS			Yes	Yes				Indirect – high protein intake (30–35%) may counteract the decline in cognitive functions and physical performance caused by energy deficit and operational stress.	Indirect	Beneficial	Cognitiv	Psihologic	Fiziologic	Operational		No	Review
Цыганова Т. Б., Рустем Борисович Темираев², Мадина Руслановна Цалоева³	Перспективы включения функциональных продуктов в рацион питания военнослужащих как факторов адаптации организма к экстремальным условиям несения службы” (Известия Кабардино-Балкарского государственного аграрного университета, 2023)	Military personnel (labor intensity group IV), individuals exposed to intense physical and psychological effort, compared with miners (labor intensity group V)		Yes	Comparativ: mineri (V grupă)	It is not a field study but an experimental analysis and validation of solutions for optimizing nutrition under extreme service conditions.					Yes	The introduction of functional foods into the military diet such as fortified bread included the use of vitamin and mineral premixes containing B1, B2, B6, PP, C, iron, zinc, iodine, and selenium. The premix was added to flour at 0.3 percent of total mass, improving the nutritional profile of bakery products. Results showed a significant increase in vitamin and mineral intake, for example iron co…			Yes				No smart wearables, but standard analytical methods (spectrometry, nutritional analyses), validated by clinical studies in cardiovascular patients showing good tolerance and positive effects on lipid profile			Yes			Military personnel exposed to high physical exertion, stress, and significant mineral losses through sweating, in situations where standard rations are insufficiently balanced in micronutrients.			Yes		Yes		Vitamin and mineral status B1 B2 B6 PP C Fe Zn I Se anthropometric assessments and lipid profile in clinical trial patients			Yes		Yes		Yes	Indirect – improving micronutrient intake supports physical and mental performance under extreme conditions.	Indirect	Beneficial	Cognitiv	Psihologic	Fiziologic	Operational		No	Analiză
Медушевский А.Н.	Когнитивная война: социальный контроль, управление сознанием и инструмент глобального доминирования (Часть 2)” (Вопросы теоретической экономики, 2023)	Does not strictly examine only military personnel but more broadly the population and political elites as targets in cognitive warfare, with references applied to conflicts where the military are main actors (Iraq, Afghanistan, Ukraine, Taiwan)		Yes		Hybrid and “grey-zone” operations, including election interference, political destabilization, and perception manipulation; examples include “little green men” in Crimea 2014, informational operations in Iraq and Afghanistan, and cognitive pressure on Taiwan.				Yes		Nutrition is not discussed, with the focus on cognitive manipulation and informational resilience.						Yes	AI, machine learning, big data analytics for behavioural analytics and profiling; social media manipulation and “meaning-making” technologies; militarized neuroscience, neuro-weapons, cognitive stimulation; global media campaigns, deepfakes, and 5G exploitation for data collection	Yes	Yes	Yes	Yes		Iraq and Afghanistan (2001–2021) informational and kinetic; Russia–Ukraine (2014 Crimea, 2022 SVO) cognitive and conventional; Taiwan Chinese hybrid operations (disinformation, religion, Internet); COVID-19 pandemic new field of cognitive warfare (narrative competition, vaccine wars).				Yes			No physiological biomarkers discussion of cognitive markers memory critical thinking social perception meaning making						Yes		Democratic resilience is vulnerable through polarization and foreign legitimacy implantation, while authoritarian regimes are more effective in cognitive warfare due to fewer legal constraints, highlighting the need for cognitive adaptation and critical information verification as defense, with cognitive education and intellectual elites as major protective factors.	Indirect	Beneficial	Cognitiv	Psihologic				No	Review
Кудашкин Александр Михайлович	„Особенности психологической устойчивости военнослужащих к деятельности в сложных условиях” (Наука в жизни человека, 2023, nr. 3)	Military personnel (including future officers and cadets), considered professionals in high-extreme profile domains (similar to MChS, MVD)	Yes	Yes		Activity in difficult or extreme conditions involving sudden transition from daily routines to combat situations, missions in “hot spots,” and tasks with high risk to life and health.		Yes				Nutritional aspects are not addressed.							No smart technologies mentioned; focus is on psychological strategies: self-regulation, emotional resilience, social support				Yes		Crisis situations: direct threats to life and health, time limitations, sudden environmental changes; specific stressors include service factors (strict rules, orders), extreme factors (combat), moral conflict factors (ethical dilemmas), and socio-psychological factors (interpersonal conflicts).			Yes	Yes		Yes	No biological biomarkers psychological analysis of stress and stressors						Yes		Resilience depends on personality resources such as optimism, self-efficacy, tolerance, group cohesion, and prosocial values (patriotism, camaraderie), with combat situations reinforcing courage, endurance, altruism, and teamwork, while resilient stress is defined as the capacity to avoid emotional chaos and maintain cognitive performance under extreme conditions.	Indirect	Beneficial	Cognitiv	Psihologic		Operational		No	Review
Kirkpatrick, Katie; Kleinberger, Carolyn; Kazman, Josh; Libretto, Salvatore; Boyd, Courtney; Deuster, Patricia A.	Total Force Kitchen: Exploring Active-Duty Service Member Performance Optimization Through Cooking	Active-duty service members (n=17; 8 females, 9 males; mean age 30.1 ± 9.6 years), either single or geographically single.		Yes		Non-deployed, life in a military community (Bethesda, MD), with the objective of optimizing performance through nutritional, fitness, and mindfulness programs.	Yes				Yes	The Total Force Kitchen program was a 12 week, 60 hour training that included nutrition lessons on performance nutrition, meal planning, caffeine, and food sustainability; hands on culinary lessons on basic cooking skills, grains, proteins, seafood, plant based meals, one pot dishes, and snacks or desserts; mind tactics such as mindfulness, mindful eating, yoga, and sleep hygiene; and physical fi…		Yes					No wearables used; however, the program included virtual health coaching (phone/instant messaging) and secure digital questionnaires			Yes			Not a direct extreme context (combat), but targeting obesity prevention (17–18% SMs in 2020) and optimizing readiness according to the Total Force Fitness framework.			Yes			Yes	Anthropometry weight BMI percent body fat InBody720 waist hip neck circumferences blood pressure heart rate no molecular biomarkers					Yes			Reported improvements in mindfulness, stress reduction (d=−0.29), sleep quality (d=−0.27), and perceived general health (d=0.58).	Direct	Beneficial	Cognitiv	Psihologic	Fiziologic		Yes – program anchored in Total Force Fitness (TFF), the official U.S. Department of Defense methodology for multidimensional readiness	Yes	Pilot study
Ruhee, Ruheea Taskin; Suzuki, Katsuhiko	The Immunomodulatory Effects of Sulforaphane in Exercise-Induced Inflammation and Oxidative Stress: A Prospective Nutraceutical	Active military personnel (data synthesized from literature, including trainees, deployed soldiers, and special forces); this is not a single-sample study but a narrative/molecular review.		Yes		Situations of austere military operations including field exercises, deployments, demanding training, and exposure to multiple stressors such as reduced sleep, psychological stress, extreme environments, and energy deficit.	Yes	Yes				Macronutrients require adequate carbohydrate and protein intake to maintain cognitive and muscular function under energy deficit. Key micronutrients include vitamin D, iron, and zinc, whose deficiencies worsen immune response and performance. Probiotics and prebiotics such as Lactobacillus and Bifidobacterium may reduce respiratory and gastrointestinal infections. Polyphenols and fiber influence …			Yes				No smart technologies reported; study based on molecular and clinical literature			Yes			Energy deficit, oxidative stress, gut dysbiosis, and increased risk of infections during long-term military operations.			Yes			Yes	Review article mentions SCFA short chain fatty acids Firmicutes to Bacteroidetes ratio SIgA inflammatory cytokines IL6 TNF alpha CRP vitamin D serum iron microbiota associated metabolomes		Yes	Yes				Yes	Nutrition and microbiota directly influence cognitive functions through the gut–brain axis, with probiotics and omega-3 PUFA potentially reducing anxiety and improving memory and emotional stability under military stress conditions.	Direct	Beneficial	Cognitiv	Psihologic	Fiziologic		Yes – Military Dietary Reference Intakes (MDRIs) and performance nutrition guidelines are cited as the basis for optimizing nutritional strategies	Yes	Review
Radulescu D, Mihai FD, Trasca ME, Caluianu EI, Calafeteanu CDM, Radulescu PM, Mercut R, Ciupeanu-Calugaru ED, Marinescu GA, Siloşi CA, Nistor CCE, Danoiu S.	Oxidative Stress in Military Missions-Impact and Management Strategies: A Narrative Analysis	Active military personnel, special forces, cadets, and veterans; this is a narrative review based on recent literature and case studies in military contexts (Romania, NATO, recent conflicts such as Ukraine).	Yes			Military operations with exposure to extreme conditions including survival training, combat missions, exposure to pollutants (burn pits, heavy metals, radiation, desert dust), sustained physical effort, and sleep deprivation.	Yes	Yes			Yes	The ketogenic diet is described as an efficient and stable energy source through ketone bodies and as a strategy to reduce reactive oxygen species production, provide mitochondrial protection, and decrease inflammation. Personalized antioxidant supplementation with vitamins C and E, minerals such as selenium and zinc, and resveratrol is noted, with benefits depending on the initial redox status w…		Yes					Wearables and biometric sensors for real-time monitoring of oxidative stress and physiological responses (wireless distributed sensor systems, body sensor networks)	Yes			Yes		Exposures to intense physical effort (load carriage, resistance and strength training, HIIT), military environmental pollutants (uranium, lead, cadmium, burned toxic substances, dust and smoke from armed conflicts), extreme climates and sleep deprivation, chronic psychological stress and PTSD.	Yes	Yes	Yes			Yes	MDA F2 isoprostanes GSH antioxidant enzymes SOD CAT GPx HO1 NQO1 inflammatory cytokines IL6 TNF alpha myoglobin mitochondrial DNA damage		Yes	Yes		Yes			Regular physical exercise improves cognitive function (working memory, attention, processing, inhibition), reduces the impact of psychological stress, and supports resilience to PTSD.	Direct	Beneficial	Cognitiv	Psihologic	Fiziologic	Operational	Yes – Military Dietary Reference Intakes (MDRIs) are indirectly mentioned through references to official nutritional frameworks and studies applied to military personnel	Yes	Review
Stegerhoek P, Kooijman K, Ziesemer K, IJzerman H, Kuijer PPFM, Verhagen E.	Risk factors for adverse health in military and law enforcement personnel; an umbrella review	Active-duty military personnel and law enforcement officers (LEOs) from 43 countries; total analyzed population >32 million individuals, predominantly male (83%).	Yes			Active duty (not veterans or recruits), including rigorous military training, operational missions, patrolling, and law enforcement activities under demanding conditions.	Yes	Yes			Yes	Indirectly, nutrition appears as a factor through obesity, overweight, and vitamin D deficiency, all identified as risk factors for musculoskeletal injuries and other diseases.						Yes	No smart technologies reported; only standardized functional scores (Functional Movement Screen – FMS) and epidemiological methods	Yes			Yes		Multiple exposures: physical heavy equipment exercise extreme heat sustained effort risk of rhabdomyolysis stress fractures musculoskeletal injuries psychological occupational stress trauma exposure increased risk of depression PTSD burnout environmental noise exposure hearing loss pollution demanding urban conditions	Yes		Yes	Yes		Yes	Serum 25OHD vitamin D BMI FMS scores anthropometric parameters psychosocial factors coping social support neuroticism					Yes	Yes	Yes	Increased risks for depression, anxiety, PTSD, burnout, and suicidal ideation, with protective factors including social support and adaptive coping	Indirect	Negative	Cognitiv	Psihologic		Operational	Not explicit, but emphasizes the need for access to quality nutrition and nutritional education to prevent obesity and metabolic diseases in active personnel	Yes	Umbrella review
Sadeghi-Bahmani D, Rigotti V, Stanga Z, Lang UE, Blais RK, Kelley ML, Brand S.	Sleep disturbances and psychological well-being among military medical doctors of the Swiss Armed Forces: study protocol, rationale and development of a cross-sectional and longitudinal interventional study	Medici militari din Swiss Armed Forces, aproximativ 480 vizați.	Yes			Military medical personnel involved both in clinical services and in military missions (training, deployments, disaster relief support). Swiss particularity: frequent transitions between civilian life and military service.	Yes	Yes			Yes	Indirectly, diet, caffeine, alcohol, and substance use are monitored as factors that may influence sleep, but they are not a primary nutritional intervention.						Yes	No wearables reported; however, online intervention (eCBTi – electronic Cognitive Behavioral Therapy for Insomnia) and secure digital questionnaires were used				Yes		Long and irregular working hours sleep deprivation high psychological stress rapid transition between civilian life and military deployments leading to instability of sleep wake rhythm intensive training situations emergency operations and disaster response		Yes	Yes	Yes		Yes	No biological biomarkers psychometric instruments ISI Insomnia Severity Index PSQI PHQ9 DASS21 Coping Questionnaire Emotion Regulation Adult Concentration Inventory Mental Toughness Questionnaire						Yes		Protocol – expected outcomes include improved sleep, reduced depression anxiety and stress, and increased resilience and cognitive performance through eCBTi	Direct	Beneficial	Cognitiv	Psihologic	Fiziologic			No	Protocol
Beckner ME, Stein JA, Lee MR, Knapik JJ, Farina EK, Smith TJ, Van Dam D, Barringer ND, Larsen M, Lieberman HR.	Sex differences in mood, hormone and immune response to combatives training in West Point Cadets	Cadets from the U.S. Military Academy, West Point (181 participants: 144 men, 37 women; mean age about 21 years).	Yes			Mandatory Combat Applications Course (8–9 weeks), including close combat training (grappling, striking, clinch, submissions). Role: preparation for hand-to-hand combat and psychological resilience under real-life stress conditions.	Yes					No nutritional program was reported.						Yes	No – instruments included standardized psychometric questionnaires (POMS 2-A, CSAI-2) and salivary immunoassays (cortisol, testosterone, estradiol, SIgA)				Yes		Acute and prolonged stress associated with hand to hand combat and simultaneous academic pressure equivalent to military conditions of high psychological and physical stress			Yes			Yes	Saliva cortisol testosterone estradiol females only SIgA secretory immunoglobulin A psychometric measures tension cognitive and somatic anxiety confidence confusion anger friendliness fatigue	Yes			Yes	Yes	Yes		Tension, anxiety, anger, and confusion increased from baseline to midterm/final, while self-confidence rose significantly during the course; women showed higher tension and cortisol at the end likely due to lack of prior experience, with distinct biomarker–psychological relationships observed as estradiol in women was associated with negative emotions and reduced confidence, while cortisol in men…	Direct	Mixed	Cognitiv	Psihologic	Fiziologic			No	Article
Petrovick M, Shcherbina A, Farina EK, Thompson LA, Niro PJ, McClung JP, Lieberman HR.	The minor allele of the serotonin transporter gene variant rs4251417 is associated with increased resilience in soldiers experiencing acute stress during survival training: preliminary findings	73 soldiers (U.S. Army Special Forces candidates), all male, ages 22–44, participants in the Survive, Evade, Resist, Escape (SERE) school.			Yes	Intensive SERE training (3 weeks), including field survival, evasion, resistance to captivity, simulation of imprisonment, and interrogations. Represents a standardized environment of acute extreme stress.				Yes		No nutritional program was reported.						Yes	No wearables; biological collection: salivary cortisol (HPA axis activity), DNA genotyping (116 SNPs, focus on SLC6A4 rs4251417); psychometric questionnaires: CD-RISC (resilience), POMS (mood), CADSS (dissociation)						Simulated captivity in SERE with intense psychological stress food and sleep restrictions loss of control and simulated interrogations		Yes	Yes		Yes	Yes	Salivary cortisol tenfold increase in captivity SNP rs4251417 SLC6A4 psychometric scores CDRISC POMS CADSS	Yes					Yes		Presence of the minor allele rs4251417 was associated with significantly higher CD-RISC self-reported resilience scores after SERE, with no significant associations for POMS or CADSS subscales, while cortisol rose sharply during captivity confirming severe stress, suggesting a genetic basis for resilience to extreme stress.	Direct	Beneficial	Cognitiv	Psihologic	Fiziologic			No	Article
Mizushima R, Miyachi M, Yoshimura E, Hatamoto Y, Matsumoto M, Hamada Y, Hatanaka M, Maeno A, Shimomura C, Takimoto H.	Dietary reference intake for military operations: a scoping review	Active military personnel from multiple countries (USA, Australia, UK, NATO). The analysis is a scoping review of official reports on the nutritional needs of service members.		Yes		High-demand missions and training, including operations in extreme environments (heat, cold, high altitude) and training with Physical Activity Level (PAL) 1.50–3.20, far above civilian standards.	Yes	Yes				Energy requirements in the military range from a PAL of 1.50 to 3.20 compared with 1.20 to 2.20 in civilians, reaching up to 6692 kcal per day in special forces. Protein intake ranges from 55 to 307 g per day, or 1.2 to 4.8 times higher than civilians. Carbohydrate needs increase with PAL and in extreme environments such as altitude and cold. Fat intake is limited to no more than 30 percent of en…		Yes					No						Heat above 30°C cold below 0°C altitude above 3050 m prolonged military exercises with reduced sleep high sweat losses and extreme energy expenditure	Yes	Yes	Yes		Yes	Yes	No direct measurements review on nutritional standards discusses energy metabolism protein status urinary calcium excretion renal risk sodium and mineral losses through sweat			Yes					Aportul adecvat de energie și carbohidrați este esențial pentru performanță cognitivă și prevenirea degradării psihice în misiuni militare.	Direct	Beneficial	Cognitiv	Psihologic	Fiziologic		Military Dietary Reference Intakes (U.S., 2017), Military Dietary Reference Values (UK, 2016), Australian Defence Force Nutritional Requirements, NATO Nutrition and Menu Standards	Yes	Scoping review
Monti K, Conkright MW, Eagle SR, Lawrence DW, Dretsch LM.	The role of nutrition in mild traumatic brain injury rehabilitation for service members and veterans	Active military personnel from different armed forces (USA, Australia, UK, NATO), compared with the civilian population.		Yes	Yes	Operations and training in extreme conditions (heat, cold, altitude, prolonged exercises, high physical demand).	Yes	Yes				Energy requirements in the military correspond to a PAL of 1.50–3.20 compared with 1.20–2.20 in civilians, reaching about 6692 kcal per day in special forces. Protein intake ranges from 55 to 307 g per day, or 1.2–4.8 times higher than civilians. Carbohydrate needs rise proportionally with PAL and in extreme environments such as cold or high altitude. Fat intake is limited to no more than 30 perc…		Yes					No						Heat above 30°C with high sodium losses through sweating cold below 0°C increases energy expenditure altitude above 3050 m requires special recommendations for carbohydrates and B vitamins	Yes	Yes	Yes		Yes	Yes	Indirect measures energy expenditure protein balance sodium and mineral losses through sweat no original laboratory studies only nutritional standards			Yes					Adequate energy and carbohydrate intake is essential for cognitive performance and prevention of psychological decline in military missions.	Direct	Beneficial	Cognitiv	Psihologic	Fiziologic	Operational	Military Dietary Reference Intakes (U.S., 2017), Military Dietary Reference Values (UK, 2016), Australian Defence Force Nutritional Requirements, NATO Nutrition Standards	Yes	Scoping review
Harlow J, Blodgett K, Stedman J, Pojednic R.	Dietary Supplementation on Physical Performance and Recovery in Active-Duty Military Personnel: A Systematic Review of Randomized and Quasi-Experimental Controlled Trials	Active military personnel (U.S. Army, U.S. Marines, U.S. Air Force, Israel Defense Forces, UK, Iran, Brazil). Age ≥19 years.		Yes		RCT and quasi-experimental studies in contexts of Army Initial Entry Training, SERE school (energy restriction), intense field exercises (navigation, marches, combat readiness tests), high altitude (Himalaya expedition, RAF), standard military exercises (APFT, casualty carry, shuttle runs)	Yes			Yes		Supplements tested included proteins and carbohydrates such as whey, casein, leucine, and isocaloric carbohydrates; creatine and beta alanine tested both separately and in combination; probiotics such as Bacillus coagulans; calcium HMB; phytonutrients including oregano, beetroot juice, quercetin, and resveratrol; and mixed nutritional supplements combining proteins, micronutrients, omega 3, lutei…			Yes				No wearables; evaluations through military fitness tests, questionnaires, DEXA, and serum/salivary markers (CK, IL-6, IL-10, TNF, testosterone, IGF-1)			Yes			Energy restriction SERE field training with sleep and navigation deprivation altitude above 5000 m Himalayan expedition military exercises with anaerobic demand casualty drag sprint loaded march	Yes	Yes	Yes		Yes		CK, LDH, IL-1, IL-2, IL-6, TNF, IL-10, cortisol, testosteron, IGF-1, salivary nitrate, antioxidant enzymes (SOD, GPX, TAC) .		Yes	Yes	Yes			Yes	Beta-alanine plus creatine significantly improved bench press, leg press, vertical jump, and casualty evacuation test, beetroot juice prevented performance decline and improved heart rate recovery at altitude, oregano showed acute benefits on muscle damage and oxidative stress biomarkers, probiotics plus CaHMB reduced inflammation and provided muscle protection on MRI, quercetin and resveratrol s…	Direct	Beneficial	Cognitiv	Psihologic	Fiziologic	Operational		No	Systematic review
Trembley JH, Barach P, Tomáška JM, Poole JT, Ginex PK, Miller RF, Lindheimer JB, Szema AM, Gandy K, Siddharthan T, Kirkness JP, Nixon JP, Torres RL, Klein MA, Nurkiewicz TR, Butterick TA.	Current understanding of the impact of United States military airborne hazards and burn pit exposures on respiratory health	Active military personnel (U.S. Army, U.S. Marines, U.S. Air Force, Israel Defense Forces, UK, Iran, Brazil). Age ≥19 years.		Yes		Military deployments with systematic use of burn pits for waste disposal (fuels, plastics, equipment, animal carcasses, batteries, excrement, etc.), located near bases, dining facilities, and living quarters	Yes			Yes		No							Yes – in diagnostics and clinical research: X-ray velocimetry for functional imaging of ventilation distribution, impulse oscillometry and lung clearance index testing for non-invasive assessment of airway resistance and lung function, pulmonary biopsies with element analysis (ICP-MS) for detection of silicon, titanium, aromatic hydrocarbons, and burnt metals	Yes					Chronic exposure to toxic fumes including PAHs VOCs dioxins heavy metals formaldehyde HCN NO2 and SO2 with concentrations exceeding EPA standards by tens to hundreds of times				Yes	Yes	Yes	Pulmonary histopathology fibrosis diffuse collagen constrictive bronchiolitis bioaccumulation of metals and particles systemic inflammation IL2 IL4 IL6 IL13 TNF alpha increased airway resistance		Yes	Yes		Yes	Yes		Indirect – exposures lead to Deployment-Related Respiratory Disease (DRRD) with dyspnea, reduced exercise capacity (inability to complete the 2-mile run), and decreased respiratory muscle endurance, affecting operational readiness and veterans’ quality of life.	Indirect	Negative	Cognitiv	Psihologic	Fiziologic	Operational		No	Review
Лебедев И.М., Шныренков Е.А.	Негативное информационное воздействие на военнослужащих. Психологические способы противодействия / Negative Information Impact on Servicemen. Psychological Ways of Counteraction” (Человеческий капитал / Human Capital, 2024)	Military personnel exposed to informational warfare and psychological manipulation in modern conflicts.		Yes		Military operations where information is a strategic weapon: disinformation, propaganda, cyberattacks, media manipulation					Yes	No nutritional strategies mentioned; focus is on psychological and technological interventions.						Yes	Yes – recommended as defense solutions: machine learning and AI algorithms for fake news detection, big data analytics for monitoring sources and social networks, image recognition and deepfake detection algorithms, biometrics (pulse, skin conductance) for stress measurement and vulnerability identification	Yes	Yes	Yes	Yes		Russia–Ukraine conflict as a major example of information warfare directly affecting troop morale and causing psychological pressure, stress, anxiety, and loss of decision-making capacity.		Yes		Yes			Psychophysiological parameters stress emotional responses biometrics						Yes		Information and psychological education (critical thinking, media literacy) increase resilience, while psychological training, mindfulness, and simulators reduce vulnerability to manipulation, with military psychologists playing a central role in developing protection programs.	Indirect	Beneficial	Cognitiv	Psihologic		Operational		No	Review
Ивашко К. С., С. А. Изосимова, В. Н. Пигуз	Когнитивный аспект исследований стресса военного времени” (Проблемы искусственного интеллекта, 2024)	Both military personnel and civilians affected by armed conflicts, exposed to chronic war-related stress.		Yes	Yes	Not referring to a specific mission type, but to general war conditions (combat, bombings, losses, insecurity, privations) that generate chronic psychological stress		Yes				No nutritional strategies mentioned; focus is on psychological and technological interventions.						Yes	AI & machine learning for early stress detection (text, voice, biometrics analysis); wearables for real-time monitoring of pulse, respiration, emotional state; mobile apps & e-platforms (relaxation exercises, meditation, cognitive games, emotional journals); VR/AR for controlled exposure and anxiety reduction; chatbots and voice assistants for psychological support and breathing exercises	Yes	Yes	Yes	Yes	Yes	Bombings, terrorist attacks, human losses, habitat destruction, and loss of social ties leading to chronic stress and increased risk of PTSD, depression, anxiety, and somatic disorders				Yes		Yes	Physiological HR BP respiration sweating insomnia fatigue psychological anxiety fear depression irritability isolation cognitive memory problems concentration obsessive thoughts					Yes	Yes		Psychological self-regulation models (CBT, mindfulness, art therapy), personalized AI-based support programs to increase resistance to PTSD, and the creation of a national psychological support system in wartime to prevent social collapse.	Indirect	Beneficial	Cognitiv	Psihologic		Operational		No	Review
[truncated: 3 more columns]

## Sheet: Table S2
Table S2. Distribution of military population categories by operational roles investigated in the included studies
Military population category (P)	Training / garrison	Combat / deployment	Peacekeeping / stabilization	Special forces / high-risk ops	Support / logistics / medical
Recruits / Trainees	28	18	0	9	9
Active-duty / Deployed	26	25	0	15	14
Special Forces	12	13	0	12	6
Legend. Cross-tabulation illustrating the number of studies that investigated each military population category (P) — recruits/trainees, active-duty/deployed personnel, and special forces — across operational roles, including training/garrison, combat/deployment, high-risk operations, and logistical/medical support.Peacekeeping or stabilization roles were not identified in the analyzed dataset (0…

## Sheet: Table S3
Table S3. Frequency of Nutritional Strategies Reported Across Extreme Operational Contexts
Nutritional strategy	Extreme climate	Sleep deprivation / circadian disruption	Sustained physical exertion	Hostile / warzone deployment	Limited nutritional resources	Mixed stressors
Operational rations	11	4	11	8	9	11
Tailored diets	13	7	21	8	13	17
Dietary supplements	14	10	24	9	12	19
Institutional feeding policies	1	1	1	2	0	2
Hydration protocols	0	0	0	0	0	0
Other strategies	6	8	11	12	6	16
Legend. Cross-tabulation illustrating the number of studies reporting each nutritional strategy (operational rations, tailored diets, dietary supplements, institutional feeding policies, hydration protocols, and other strategies) across extreme operational contexts (extreme climate, sleep deprivation/circadian disruption, sustained physical exertion, hostile deployment, limited nutritional resour…

## Sheet: Table S4
Table S4. Combined Evidence Units Linking Nutritional Strategies, Operational Contexts, Biomarkers, and Cognitive Outcomes in Extreme Operational Environments
Nutritional Strategy	Nutritional Strategy	Nutritional Strategy	Operational Contexts	Operational Contexts	Operational Contexts	Operational Contexts	Operational Contexts	Operational Contexts	Biomarkers	Biomarkers	Results_Level of Assessment	Results_Level of Assessment	Results_Type of Effect	Results_Type of Effect	Results_Type of Effect	Results_Foamin of Impact
Operational rations	Tailored diets	Dietary supplements	Extreme climate	Sleep deprivation	Sustained PE	Hostile deployment	Limited NR	Mixed stressors	Neuroendocrine modulator	Cognitive/Psychological	Direct	Indirect	Beneficial	Mixed/Neutral	Adverse	Domain (Cognitive)
Operational rations	Tailored diets	Dietary supplements	Extreme climate		Sustained PE	Hostile/WD		Mixed stressors				Indirect		Mixed/Neutral		Cognitive
Operational rations		Dietary supplements	Extreme climate		Sustained PE	Hostile/WD		Mixed stressors			Direct			Mixed/Neutral		Cognitive
	Tailored diets	Dietary supplements	Extreme climate		Sustained PE		LNR	Mixed stressors				Indirect	Beneficial			Cognitive
Operational rations	Tailored diets		Extreme climate	SD/CD	Sustained PE		LNR	Mixed stressors				Indirect	Beneficial			Cognitive
Operational rations	Tailored diets	Dietary supplements	Extreme climate		Sustained PE	Hostile/WD	LNR					Indirect	Beneficial			Cognitive
		Dietary supplements			Sustained PE		LNR	Mixed stressors			Direct			Mixed/Neutral		Cognitive
Operational rations			Extreme climate			Hostile/WD	LNR	Mixed stressors				Indirect			Adverse	Cognitive
								Mixed stressors				Indirect	Beneficial			Cognitive
			Extreme climate		Sustained PE	Hostile/WD		Mixed stressors		Cognitive/Psychological	Direct			Mixed/Neutral		Cognitive
		Dietary supplements	Extreme climate		Sustained PE		LNR					Indirect	Beneficial			Cognitive
				SD/CD	Sustained PE	Hostile/WD	LNR	Mixed stressors	Neuroendocrine modulator		Direct				Adverse	Cognitive
		Dietary supplements		SD/CD	Sustained PE			Mixed stressors		Cognitive/Psychological	Direct		Beneficial			Cognitive
Operational rations			Extreme climate	SD/CD	Sustained PE			Mixed stressors				Indirect			Adverse	Cognitive
Operational rations			Extreme climate		Sustained PE		LNR	Mixed stressors				Indirect		Mixed/Neutral		Cognitive
				SD/CD		Hostile/WD		Mixed stressors				Indirect			Adverse	Cognitive
Operational rations				SD/CD	Sustained PE		LNR	Mixed stressors				Indirect			Adverse	Cognitive
		Dietary supplements			Sustained PE			Mixed stressors	Neuroendocrine modulator	Cognitive/Psychological	Direct			Mixed/Neutral		Cognitive
	Tailored diets	Dietary supplements	Extreme climate				LNR				Direct			Mixed/Neutral		Cognitive
	Tailored diets	Dietary supplements	Extreme climate		Sustained PE		LNR				Direct			Mixed/Neutral		Cognitive
	Tailored diets	Dietary supplements	Extreme climate		Sustained PE	Hostile/WD		Mixed stressors			Direct			Mixed/Neutral		Cognitiv
Operational rations	Tailored diets		Extreme climate		Sustained PE	Hostile/WD		Mixed stressors			Direct				Adverse	Cognitiv
	Tailored diets				Sustained PE		LNR		Neuroendocrine modulator		Direct			Mixed/Neutral		Cognitiv
		Dietary supplements		SD/CD		Hostile/WD		Mixed stressors			Direct			Mixed/Neutral		Cognitive
	Tailored diets				Sustained PE						Direct		Beneficial			Cognitiv
		Dietary supplements			Sustained PE			Mixed stressors		Cognitive/Psychological		Indirect		Mixed/Neutral		Cognitiv
	Tailored diets				Sustained PE			Mixed stressors		Cognitive/Psychological		Indirect		Mixed/Neutral		Cognitiv
				SD/CD				Mixed stressors	Neuroendocrine modulator	Cognitive/Psychological		Indirect		Mixed/Neutral		Cognitiv
		Dietary supplements			Sustained PE			Mixed stressors		Cognitive/Psychological		Indirect		Mixed/Neutral		Cognitiv
		Dietary supplements			Sustained PE			Mixed stressors		Cognitive/Psychological	Direct			Mixed/Neutral		Cognitiv
	Tailored diets		Extreme climate		Sustained PE		LNR	Mixed stressors			Direct			Mixed/Neutral		Cognitiv
						Hostile/WD		Mixed stressors		Cognitive/Psychological		Indirect		Mixed/Neutral		Cognitiv
Operational rations			Extreme climate		Sustained PE		LNR	Mixed stressors				Indirect			Adverse	Cognitiv
		Dietary supplements		SD/CD	Sustained PE			Mixed stressors		Cognitive/Psychological	Direct		Beneficial			Cognitiv
		Dietary supplements		SD/CD	Sustained PE			Mixed stressors		Cognitive/Psychological	Direct		Beneficial			Cognitiv
Operational rations			Extreme climate			Hostile/WD	LNR	Mixed stressors			Indirect		Beneficial
		Dietary supplements		SD/CD		Hostile/WD		Mixed stressors	Neuroendocrine modulator	Cognitive/Psychological	Direct		Beneficial			Cognitiv
	Tailored diets		Extreme climate		Sustained PE		LNR	Mixed stressors				Indirect		Mixed/Neutral		Cognitiv
			Extreme climate		Sustained PE		LNR	Mixed stressors			Direct			Mixed/Neutral		Cognitiv
			Extreme climate	SD/CD	Sustained PE	Hostile/WD		Mixed stressors		Cognitive/Psychological		Indirect		Mixed/Neutral		Cognitiv
Operational rations			Extreme climate		Sustained PE	Hostile/WD	LNR			Cognitive/Psychological	Direct		Beneficial			Cognitiv
			Extreme climate			Hostile/WD		Mixed stressors				Indirect			Adverse	Cognitiv
		Dietary supplements	Extreme climate		Sustained PE	Hostile/WD		Mixed stressors		Cognitive/Psychological	Direct		Beneficial			Cognitiv
		Dietary supplements		SD/CD	Sustained PE	Hostile/WD				Cognitive/Psychological	Direct			Mixed/Neutral		Cognitiv
			Extreme climate	SD/CD	Sustained PE	Hostile/WD		Mixed stressors	Neuroendocrine modulator		Direct		Beneficial			Cognitiv
				SD/CD	Sustained PE	Hostile/WD		Mixed stressors		Cognitive/Psychological	Direct				Adverse	Cognitiv
				SD/CD	Sustained PE		LNR	Mixed stressors	Neuroendocrine modulator	Cognitive/Psychological	Direct		Beneficial			Cognitiv
				SD/CD	Sustained PE			Mixed stressors	Neuroendocrine modulator		Direct			Mixed/Neutral
	Tailored diets					Hostile/WD	LNR	Mixed stressors		Cognitive/Psychological		Indirect			Adverse
	Tailored diets			SD/CD	Sustained PE		LNR	Mixed stressors		Cognitive/Psychological	Direct		Beneficial			Cognitiv
				SD/CD	Sustained PE	Hostile/WD		Mixed stressors		Cognitive/Psychological	Direct			Mixed/Neutral		Cognitiv
					Sustained PE		LNR	Mixed stressors		Cognitive/Psychological		Indirect		Mixed/Neutral		Cognitiv
		Dietary supplements	Extreme climate	SD/CD	Sustained PE			Mixed stressors	Neuroendocrine modulator	Cognitive/Psychological	Direct			Mixed/Neutral		Cognitiv
			Extreme climate			Hostile/WD		Mixed stressors			Direct				Adverse	Cognitiv
			Extreme climate			Hostile/WD	LNR	Mixed stressors	Neuroendocrine modulator		Direct		Beneficial			Cognitiv
		Dietary supplements	Extreme climate	SD/CD	Sustained PE		LNR	Mixed stressors	Neuroendocrine modulator		Direct			Mixed/Neutral		Cognitiv
		Dietary supplements	Extreme climate	SD/CD	Sustained PE		LNR	Mixed stressors		Cognitive/Psychological	Direct				Adverse	Cognitiv
	Tailored diets				Sustained PE	Hostile/WD	LNR	Mixed stressors				Indirect		Mixed/Neutral		Cognitiv
	Tailored diets				Sustained PE	Hostile/WD		Mixed stressors		Cognitive/Psychological		Indirect	Beneficial			Cognitiv
	Tailored diets			SD/CD	Sustained PE			Mixed stressors		Cognitive/Psychological	Direct				Adverse	Cognitiv
				SD/CD				Mixed stressors		Cognitive/Psychological	Direct		Beneficial			Cognitiv
		Dietary supplements			Sustained PE	Hostile/WD	LNR					Indirect			Adverse	Cognitiv
	Tailored diets			SD/CD	Sustained PE	Hostile/WD	LNR					Indirect	Beneficial			Cognitiv
Operational rations				SD/CD	Sustained PE	Hostile/WD	LNR	Mixed stressors				Indirect	Beneficial			Cognitiv
		Dietary supplements			Sustained PE		LNR					Indirect	Beneficial			Cognitiv
						Hostile/WD				Cognitive/Psychological		Indirect	Beneficial			Cognitiv
					Sustained PE	Hostile/WD		Mixed stressors		Cognitive/Psychological		Indirect	Beneficial			Cognitiv
	Tailored diets				Sustained PE			Mixed stressors			Direct		Beneficial			Cognitiv
		Dietary supplements			Sustained PE			Mixed stressors			Direct		Beneficial			Cognitiv
	Tailored diets		Extreme climate	SD/CD	Sustained PE			Mixed stressors			Direct		Beneficial			Cognitiv
			Extreme climate		Sustained PE	Hostile/WD		Mixed stressors		Cognitive/Psychological		Indirect			Adverse	Cognitiv
				SD/CD	Sustained PE	Hostile/WD		Mixed stressors		Cognitive/Psychological	Direct		Beneficial			Cognitiv
					Sustained PE			Mixed stressors	Neuroendocrine modulator	Cognitive/Psychological	Direct			Mixed/Neutral		Cognitiv
				SD/CD	Sustained PE		LNR	Mixed stressors	Neuroendocrine modulator	Cognitive/Psychological	Direct		Beneficial			Cognitiv
	Tailored diets		Extreme climate	SD/CD	Sustained PE		LNR	Mixed stressors			Direct		Beneficial			Cognitiv
	Tailored diets		Extreme climate	SD/CD	Sustained PE		LNR	Mixed stressors			Direct		Beneficial			Cognitiv
		Dietary supplements	Extreme climate	SD/CD	Sustained PE		LNR				Direct		Beneficial			Cognitiv
						Hostile/WD	LNR	Mixed stressors		Cognitive/Psychological		Indirect			Adverse	Cognitiv
				SD/CD		Hostile/WD				Cognitive/Psychological		Indirect	Beneficial			Cognitiv
						Hostile/WD		Mixed stressors		Cognitive/Psychological		Indirect	Beneficial			Cognitiv
Legend. Dataset presenting the complete set of evidence units (n = 287) generated through charting, each representing a unique combination of nutritional strategy (operational rations, tailored diets, dietary supplements, institutional feeding policies, hydration protocols, or other strategies), operational context (extreme climate, sleep deprivation/circadian disruption, sustained physical exert…
This table provides the empirical foundation for the weighted connections visualized in Figure 5 (Sankey diagram).

## Sheet: Table S5
Table S5. Reported Validation Level by Monitoring-Technology Category
Technology category	Field validation	Lab validation	Indirect validation	Not reported / insufficient	Total studies in which category appears ‡
Wearable biosensors (n=23)	14	0	2	7	23
AI / predictive analytics (n=5)	3	0	1	1	5
Mobile apps / digital platforms (n=3)	1	0	0	2	3
Portable laboratory monitoring (n=4)	2	1	0	1	4
No smart technology reported (n=46)	0	0	0	46	46
Total by validation level	20	1	3	57	81
Legend. Cross-tabulation illustrating the number of technology–validation units identified across all included studies.
Each category (wearable biosensors, AI/predictive analytics, mobile apps/digital platforms, portable laboratory monitoring, and no smart technology reported) is segmented by validation level (field validation, lab validation, indirect validation, not reported/insufficient).
Because a single study may report multiple technologies, the total number of technology–validation units exceeds the number of included studies.

## Sheet: Table S6a,b
Tabele S6a. Evidence Gaps and Near-Term Methodological Priorities for Cognitive Resilience in Extreme Operational Settings
Gap	What the mapping evidence shows	Operational relevance	What is missing methodologically	Immediate direction
Under-represented cognitive outcomes	Few studies explicitly label “Cognition”; many focus on energy/performance	Cognitive resilience is a central objective in extreme environments	Cognitive endpoints are secondary/unspecified	RCTs with primary cognitive outcomes and standardized instruments
Sparse evidence on operational rations	“Operational rations” labeling appears infrequently	Direct relevance for logistics and doctrine	Lack of head-to-head comparisons with standard regimens	Field non-inferiority trials conducted in extreme climates
Non-uniform reporting against standards	Many records marked “No” for “Military nutrition standard”	Reduced comparability across studies	Absence of common reporting criteria/format	Attach a compliance checklist to the Methods section
Under-reporting of smart technologies	Few explicit mentions; field often left blank	No continuous monitoring of cognition	No “minimum dataset” for wearables/apps	Minimum reporting protocol (sensors, sampling frequency, variables)
Bias toward recruits/trainees	Large share of novice populations	Limited transferability to experienced personnel	Few professional samples; limited subgroup analyses	Cohorts in deployed personnel + specialty-stratified analyses
Heterogeneous effect taxonomy	Many entries marked “Unspecified”	Impairs quantitative synthesis	Lack of shared ontologies/definitions	Controlled vocabulary for “type of effect”
Legend. Summary table highlighting the main evidence gaps identified through the mapping process, structured according to the PCC framework (Population–Concept–Context).
Each row corresponds to a distinct limitation observed across the evidence base, with columns indicating:
(i) what the mapping evidence shows;
(ii) operational relevance (why the gap matters in real-world military contexts);
(iii) what is missing methodologically; and
(iv) immediate directions to address the identified gap.
Gaps include under-representation of cognitive outcomes, sparse evidence on operational rations, inconsistent reporting of standards, limited monitoring of cognition via smart technologies, and heterogeneous classification of effect types.
Table S6b. Validation Instances by Monitoring-Technology Category Across the Evidence Base
Technology category	Field	Lab	Indirect	Not reported	Total instanţe
Wearable biosensors	14	0	2	7	23
AI / predictive analytics	3	0	1	1	5
Mobile apps / digital platforms	1	0	0	2	3
Portable laboratory monitoring	2	1	0	1	4
No smart technology reported	0	0	0	46	46
Column totals	20	1	3	57	81 †
Legend. Summary table presenting the distribution of validation instances (n = 81) identified for each monitoring-technology category, segmented by validation level (field, lab, indirect, not reported/insufficient).
Technology categories include wearable biosensors, AI/predictive analytics, mobile apps/digital platforms, portable laboratory monitoring, and no smart technology reported.
A single study may include multiple technologies; therefore, the total number of validation instances exceeds the total number of included studies.
This table complements Table S6a, contextualizing the methodological gaps related to validation and standardization of digital tools in military research.

## Sheet: Table S7
Table S1: Consolidated dataset of included studies and extracted variables;
Table S7. Summary of Smart Technologies, Functions, Output Parameters, and Validation Status Across Included Studies
Authors	Technology category	Device / tool	Function	Output parameter	Validation reported	Publication Year
Pandolf KB, Francesconi R, Sawka MN, Cymerman A, Hoyt RW, Young AJ, Zambraski EJ.	Multi-sensor physiological monitoring system (wearable + ingestible)	Ingestible pill (core temp); Canteen volume monitor (fluid intake); Metabolic pedometer; Warfighter Physiological Status Monitoring (vital signs, thermal strain)	Thermoregulation monitoring; hydration assessment; metabolic load & expenditure estimation; real-time physiological status monitoring via biomedical algorithms	Core temperature; fluid intake volume; movement/load carriage metrics; vital signs; thermal strain index; risk estimates for hypo-/hyperthermia and dehydration	Not explicitly reported in the included record	2011
Смирнова Г.А. , А.И. Андриянов	Metabolic and omics-based diagnostic systems	“Nutritest-IP”; “Nutricor-IP”	Nutritional diagnostics using genomics, proteomics, metabolomics	Omics-derived nutritional status indicators (genomic, proteomic, metabolomic profiles)	Not reported	2015
Sargent C, Gebruers C, O'Mahony J.	Wearables & psychometric tools	Activity/sleep wearables; psychometric stress & mental-health questionnaires; standardized fitness tests	Monitor sleep, physical activity, stress levels, mental health, and physical readiness	Sleep duration/efficiency; activity counts; stress/mental-health scores; fitness performance metrics	Wearables variably validated; questionnaires standardized; fitness tests standardized	2017
Barringer, N. D.; Pasiakos, S. M.; McClung, H. L.; Crombie, A. P.; Margolis, L. M.	Laboratory-based metabolic assessment	Doubly-labelled water (DLW); TBW measurement tools; predictive modeling algorithms (regression, Physical Activity Factor – PAF)	Measure total energy expenditure, total body water, and derive body composition (FFM, FM); estimate metabolic demands through predictive models	Total Energy Expenditure (TEE); TBW; FFM; FM; Physical Activity Factor estimates	DLW = gold-standard validated method; TBW methods validated; predictive models based on established equations	2018
Barringer N, Crombie A, Kotwal R.	Performance simulators + body-composition tools + psychophysiological markers	Engagement Skills Trainer (EST-2000); InBody 720 (multifrequency BIA); hair cortisol assay; POMS2; DRS-15	EST-2000: assess firearm accuracy and operational performance; InBody 720: assess body composition; Hair cortisol: quantify chronic stress; POMS2 & DRS-15: evaluate mood and psychological resilience	Shooting accuracy metrics; FFM/FM, segmental body composition; cortisol concentration; mood state scores; resilience index	EST-2000 validated against real firearm performance; InBody 720 validated BIA device; hair cortisol validated biomarker of chronic stress; POMS2/DRS-15 validated psychometric tools	2018
Young AJ, Berryman CE, Kenefick RW, Derosier AN, Margolis LM, Wilson MA, Carrigan CT, Murphy NE, Carbone JW, Rood JC, Pasiakos SM.	Metabolic tracers + laboratory-based metabolic monitoring	¹³C-glucose tracer; indirect calorimetry system; biochemical assay platforms	Quantify exogenous carbohydrate oxidation; measure whole-body energy expenditure; assess metabolic and hormonal responses	Rate of ¹³C-glucose oxidation; VO₂/VCO₂ and energy expenditure; plasma insulin, glucose, lactate, free fatty acids, glycerol	¹³C tracers and indirect calorimetry are gold-standard validated methods; biochemical assays follow standardized clinical laboratory validation	2018
Karl JP, Cole RE, Berryman CE, Finlayson G, Radcliffe PN, Kominsky MT, Murphy NE, Carbone JW, Rood JC, Young AJ, Pasiakos SM.	Metabolic tracers + laboratory metabolic monitoring	¹³C-glucose tracer; indirect calorimetry system; biochemical/metabolic assay platforms	Measure exogenous carbohydrate oxidation; quantify energy-substrate utilization; assess integrated metabolic and hormonal responses	¹³C-glucose oxidation rate; V̇O₂, V̇CO₂, energy expenditure; plasma lactate, free fatty acids (FFA), insulin, glucose, glycerol	¹³C tracers and indirect calorimetry are gold-standard validated methods; biochemical assays validated through clinical laboratory protocols	2018
Church, David D.; Gwin, Jess A.; Wolfe, Robert R.; Pasiakos, Stefan M.; Ferrando, Amy A.	No smart technologies	Doubly labeled water (DLW) discussed conceptually	DLW: gold-standard method for assessing total energy expenditure in free-living conditions	Estimated daily energy expenditure (3700–6300 kcal/day, as discussed)	DLW is an established, validated method; however, not used empirically in the study (only discussed)	2019
Ahmed M, Mandic I, Lou W, Goodman L, Jacobs I, L'Abbé MR.	Metabolic & physiological monitoring	Metamax 3B portable metabolic system; telemetric core-temperature capsules; blood and urine biomarker analyses	Assess metabolic rate, cardiorespiratory parameters, thermal strain, and nutritional/physiological status	V̇O₂, V̇CO₂, respiratory exchange ratio, energy expenditure; core temperature; nutrient-related biomarkers (e.g., electrolytes, iron markers, hydration indices)	Metamax 3B validated for portable metabolic testing; telemetric capsules validated for core-temperature monitoring	2019
Hughes JM, Foulis SA, Taylor KM, Guerriere KI, Walker LA, Hand AF, Popp KL, Gaffney-Stomberg E, Heaton KJ, Sharp MA, Grier TL, Hauret KG, Jones BH, Bouxsein ML, McClung JP, Matheny RW Jr, Proctor SP.	Bone, body-composition & digital self-report monitoring	HR-pQCT scanner; DXA; digital surveys for sleep, personality (Grit, Hardiness), pain, and nutrition	Assess bone microarchitecture, body composition/bone density, sleep behavior, psychological traits, pain, and dietary patterns	Trabecular & cortical bone metrics; fat mass, lean mass, BMD; sleep scores; personality scales; pain indices; nutrition questionnaire outputs	HR-pQCT and DXA are validated clinical tools; surveys rely on validated psychometric instruments	2019
Afari N, Cuneo JG, Herbert M, Miller I, Webb-Murphy J, Delaney E, Peters J, Materna K, Miggantz E, Godino J, Golshan S, Wisbach G.	Wearable activity & sleep monitoring + digital psychometric tools	ActiGraph GT9X Link accelerometer; digital questionnaires (IPAQ, TFEQ-R18, SWLS, SF-12, AAQ-W, CompACT)	Measure physical activity, sleep behavior, and psychological/behavioral traits	Activity counts, step data, sleep duration/efficiency; physical activity levels (IPAQ); eating behavior (TFEQ-R18); life satisfaction (SWLS); health status (SF-12); psychological flexibility (AAQ-W, CompACT)	ActiGraph devices widely validated; questionnaires validated psychometric instruments	2019
Мирошниченко И.И.	Neurostimulation technologies	tDCS (transcranial direct current stimulation); TMS (transcranial magnetic stimulation); DBS (deep brain stimulation); Halo Sport neurostimulation headset	Modulate cortical excitability to enhance cognitive performance, learning, motor skill acquisition, and vigilance	Changes in reaction time, working memory, vigilance, learning rate, motor performance; cortical excitability indices (depending on protocol)	tDCS and TMS supported by clinical / experimental validation; DBS clinically validated (not military-field applicable); Halo Sport has limited commercial validation	2020
Cole RE, Jayne JM, O'Connor K, McGraw SM, Beyl R, DiChiara AJ, Karl JP.	Psychometric / self-report assessment tools	MEBS (validated questionnaire), administered on paper and online	Assess psychological and behavioral constructs relevant to military functioning	Scale scores derived from MEBS; dimensional factors identified via Exploratory Factor Analysis; test–retest stability; parallel-forms equivalence	Full psychometric validation reported (EFA, test–retest reliability, parallel-forms reliability)	2021
Corrigan SL, Roberts S, Warmington S, Drain J, Main LC.	Autonomic stress & recovery monitoring	Portable HRV sensors (e.g., chest straps, ECG-based devices) and laboratory HRV systems	Measure autonomic nervous system activity, stress–recovery balance, and physiological strain	Time-domain: RMSSD, SDNN; frequency-domain: LF, HF, LF/HF ratio; non-linear metrics: SD1, SD2	HRV metrics validated; degree of validation depends on device (portable vs. clinical ECG), but HRV methodology is standardized	2021
Hruby A, Lieberman HR, Smith TJ.	Digital self-report health surveillance	Health Related Behaviors Survey (HRBS) — online DoD assessment tool	Monitor population-level health behaviors, lifestyle factors, mental health, substance use, nutrition, and readiness indicators among service members	Survey-derived health behavior metrics; lifestyle risk profiles; nutrition-related indicators; psychological health measures	HRBS is a standardized, periodically validated Department of Defense instrument	2021
Varanoske AN, Harris MN, Hebert C, Howard EE, Johannsen NM, Heymsfield SB, Greenway FL, Margolis LM, Lieberman HR, Church DD, Ferrando AA, Rood JC, Pasiakos SM.	Wearable monitoring (activity, sleep, heart rate)	Actigraph wGT3X-BT accelerometer; ReadiBand™ actigraphy system; Zephyr Bioharness™ heart-rate monitor	Measure physical activity, sleep–wake patterns, and physiological strain via HR monitoring	Activity counts, step metrics, energy expenditure estimates; sleep duration/efficiency; heart rate, breathing rate, activity load, physiological strain index	All three devices have validation studies in field and laboratory settings (Actigraph & ReadiBand validated for activity/sleep; Zephyr Bioharness validated for HR and strain monitoring)	2021
Oliver LS, Sullivan JP, Russell S, Peake JM, Nicholson M, McNulty C, Kelly VG.	Computerized cognitive assessment tools	Standardized computerized tests: Stroop, Flanker, PVT, ANAM, Simon task	Evaluate attention, inhibition, vigilance, reaction time, executive control	Reaction time, accuracy, vigilance lapses, inhibitory control indices, cognitive processing speed	Yes, all tests are validated, widely used in military cognitive research; no wearable or field-sensor validation applicable	2021
Beckner ME, Main L, Tait JL, Martin BJ, Conkright WR, Nindl BC.	Proposed / emerging physiological monitoring technologies	Conceptual proposal: real-time biomarker wearables and biosensors (no specific devices tested)	Intended to enable early detection of physiological vulnerability via continuous biomarker tracking	Not applicable — no empirical implementation; anticipated outputs include stress biomarkers, metabolic indicators, autonomic markers	No — conceptual only; technologies not yet developed or validated in the reviewed studies	2022
Bulmer S, Aisbett B, Drain JR, Roberts S, Gastin PB, Tait J, Main LC.	Wearable sleep monitoring + psychometric fatigue/stress tools	ActiGraph GT9X; self-report scales: Likert sleep quality, SRSS (Short Recovery Stress Scale), Samn–Perelli fatigue scale	Objectively monitor sleep and subjectively assess stress, recovery, and fatigue	Sleep duration, efficiency, awakenings; subjective sleep quality scores; SRSS stress/recovery indices; Samn–Perelli fatigue ratings	Yes. ActiGraph GT9X validated for sleep metrics; SRSS and Samn–Perelli are validated psychometric tools	2022
Proessl F, Canino MC, Beckner ME, Conkright WR, LaGoy AD, Sinnott AM, Eagle SR, Martin BJ, Sterczala AJ, Roma PG, Dretsch MN, Mi Q, Ferrarelli F, Germain A, Connaboy C, Nindl BC, Flanagan SD.	Neurophysiology, sleep, and metabolic assessment tools	Transcranial Magnetic Stimulation (TMS); polysomnography (PSG); air-displacement plethysmography (BodPod); indirect calorimetry	TMS: assess corticospinal excitability; PSG: gold-standard sleep architecture measurement; BodPod: assess body composition; calorimetry: measure aerobic capacity and substrate use	TMS: motor-evoked potentials (MEPs), corticospinal excitability indices; PSG: sleep stages, EEG/EMG/EOG signals, efficiency; BodPod: fat mass, fat-free mass, body density; VO₂peak, VCO₂, respiratory exchange ratio	Yes — all four technologies have established clinical/laboratory validation; no wearable/field validation required	2022
Tait JL, Drain JR, Bulmer S, Gastin PB, Main LC.	Wearable accelerometry	ActiGraph GT9X Link	Objective monitoring of physical activity and sleep	PA: steps, intensity, energy expenditure; Sleep: duration, latency, efficiency, awakenings	Yes – widely validated in clinical and field studies	2022
LaGoy AD, Cashmere JD, Beckner ME, Eagle SR, Sinnott AM, Conkright WR, Miller E, Derrow C, Dretsch MN, Flanagan SD, Nindl BC, Connaboy C, Germain A, Ferrarelli F.	Sleep monitoring (clinical & field)	Polysomnography (Compumedics Grael 4K), EEG spectral analysis, Actigraphy	Comprehensive assessment of sleep architecture and continuous activity monitoring	EEG spectral bands (delta, theta, alpha, sigma, beta), sleep stages, arousals, actigraphy-derived sleep/wake patterns	Yes – PSG is gold standard; actigraphy validated for field sleep assessment	2022
Bulmer S, Drain JR, Tait JL, Corrigan SL, Gastin PB, Aisbett B, Rantalainen T, Main LC.	Wearable activity & psychophysiological monitoring	ActiGraph GT9X accelerometer; MTDS, RPE, NASA-TLX questionnaires	Objective monitoring of physical activity and workload; subjective assessment of distress, exertion, and cognitive load	Steps, activity intensity, estimated energy expenditure; MTDS distress scores; RPE exertion score; NASA-TLX cognitive load index	Yes – ActiGraph devices widely validated; questionnaires validated psychometrically	2022
Dhillon NS, Jeon N, Gurkan UA, Gupta AS, Bonomo RA, Drummy LF, Zhang M, Chance MR.	Advanced biosensing & molecular monitoring	Electrochemical biosensors; nanostructured microneedles; wearable molecular sensors (rings, bracelets, watches); SynthoPlate™	Real-time biochemical monitoring of stress and metabolic markers; minimally invasive biomarker sampling; synthetic platelet technology for trauma support	Lactate, cortisol, NPY; molecular stress indicators; hemostatic function (SynthoPlate)	Partial – biosensors and microneedles validated in experimental settings; SynthoPlate supported by preclinical validation	2023
Koltun KJ, Bird MB, Forse JN, Nindl BC.	Wearable and physiological biomonitoring	Wearables for HR, HRV, actigraphy; microsampling tools (saliva, blood, urine)	Continuous physiological monitoring; minimally invasive collection of biological samples; multimarker profiling	Heart rate, HRV metrics, sleep/activity data; saliva/blood/urine biomarkers	Yes – wearables and microsampling validated in clinical and field studies	2023
Main LC, McLoughlin LT, Flanagan SD, Canino MC, Banks S.	Cognitive assessment and sleep monitoring	Computerized cognitive test batteries (tablet/laptop); actigraphy devices	Cognitive performance testing; objective sleep monitoring	Reaction time, attention, executive function scores; sleep duration/efficiency	Yes – standardized cognitive tests and actigraphy are validated	2023
Parastouei K, Rostami H, Chambari M.	None (classical instruments)	FFQ; DASS-21; IPAQ; SPSS (software)	Dietary assessment; mental-health evaluation; physical-activity assessment; statistical analysis	Dietary intake scores; mental-health scales; physical-activity indices	Yes – all questionnaires are validated	2023
Beckner ME, Lieberman HR, Hatch-McChesney A, Allen JT, Niro PJ, Thompson LA, Karl JP, Gwin JA, Margolis LM, Hennigar SR, McClung JP, Pasiakos SM.	Wearable cognitive-monitoring device	USARIEM Vigilance Monitoring System (wrist-worn, vibrotactile stimuli)	Real-time assessment of sustained attention and vigilance	Vigilance response accuracy, reaction time, lapses	Yes – validated in military research (USARIEM)	2023
Elbin RJ, Trbovich A, Womble MN, Mucha A, Fedor S, Stephenson K, Holland C, Dollar C, Sparto P, Durfee K, Patterson CG, Smith CN, Huppert TJ, Okonkwo DO, Collins MW, Kontos AP.	Wearable neurocognitive & physiological monitoring	fNIRS system; Fitbit Inspire 2; daily text-message compliance system	fNIRS: measures cerebral blood flow & neural activation; Fitbit: sleep and activity monitoring; texting system: adherence tracking	Hemodynamic responses (HbO, HbR), neural activation patterns; sleep duration & efficiency; activity metrics; compliance logs	fNIRS and Fitbit devices validated in prior research; compliance system not applicable	2023
Медушевский А.Н.	AI & behavioural analytics technologies	AI/ML systems, big-data behavioral analytics platforms, social-media manipulation tools, cognitive stimulation/neuroscience systems	Behavioral profiling, information manipulation, cognitive influence, large-scale data harvesting	Behavioral patterns, engagement metrics, cognitive/affective response indicators	Not reported	2023
Kirkpatrick, Katie; Kleinberger, Carolyn; Kazman, Josh; Libretto, Salvatore; Boyd, Courtney; Deuster, Patricia A.	Digital health tools	Virtual health coaching (phone/instant messaging), secure digital questionnaires	Remote behavioral support, guidance, and health monitoring	Self-reported health, behavior change indicators	Not reported	2024
Radulescu D, Mihai FD, Trasca ME, Caluianu EI, Calafeteanu CDM, Radulescu PM, Mercut R, Ciupeanu-Calugaru ED, Marinescu GA, Siloşi CA, Nistor CCE, Danoiu S.	Wearable biosensors	Wireless distributed sensor systems, body sensor networks	Real-time monitoring of oxidative stress and physiological responses	Oxidative stress markers, physiological signals	Not reported	2024
Stegerhoek P, Kooijman K, Ziesemer K, IJzerman H, Kuijer PPFM, Verhagen E.	No smart technologies	Functional Movement Screen (FMS); epidemiological assessment methods	Functional movement evaluation; population-level assessment	FMS composite score; epidemiological indicators	FMS is validated; epidemiological tools—standard methods	2024
Trembley JH, Barach P, Tomáška JM, Poole JT, Ginex PK, Miller RF, Lindheimer JB, Szema AM, Gandy K, Siddharthan T, Kirkness JP, Nixon JP, Torres RL, Klein MA, Nurkiewicz TR, Butterick TA.	Clinical diagnostic technologies	X-ray velocimetry; impulse oscillometry; lung clearance index testing; ICP-MS analysis of pulmonary biopsies	Functional lung imaging; assessment of airway resistance; detection of elemental contaminants	Ventilation distribution maps; airway resistance (IOS); lung clearance index; elemental concentrations (e.g., Si, Ti, hydrocarbons)	All tools validated for clinical or research diagnostics	2024
Лебедев И.М., Шныренков Е.А.	AI-based defense and surveillance technologies	Machine learning & AI algorithms (fake news detection); big data analytics platforms; image recognition & deepfake detection systems; biometric sensors (pulse, skin conductance)	Information authenticity verification; monitoring of digital sources and social networks; stress and vulnerability detection	Fake-news classification outputs; anomaly detection; deepfake probability scores; biometric stress markers (HR, skin conductance)	Validated in defense/security research; biometric metrics validated in psychophysiology	2024
Ивашко К. С., С. А. Изосимова, В. Н. Пигуз	AI-enhanced stress-monitoring systems	AI/ML stress-detection algorithms (text, voice, biometrics); wearables (pulse, respiration, emotional state); mobile apps & e-platforms (relaxation, meditation, cognitive games, emotion journals); VR/AR systems; chatbots/voice assistants	Early detection of stress; real-time monitoring of physiological and emotional states; psychological support and guided regulation	Stress probability scores; biometric signals (HR, respiration, emotional markers); app-based performance/activity logs	Validation reported for physiological wearables; AI/ML tools partly validated in mental-health/affective-computing research	2024
